# Supplementary material for: Targeting CDK7 suppresses super enhancer-linked inflammatory genes and alleviates CAR T cell-induced cytokine release syndrome
Source: Mol Cancer. 2021 Jan 4;20:5. doi: 10.1186/s12943-020-01301-7 (PMC7780220; doi:10.1186/s12943-020-01301-7)
Supplement: Supplementary file 8 — Additional file 8. Supplementary Table. Lists of genes related to RNA-seq, RNA Pol II ChIP-seq and H3K27ac ChIP-seq. [file 12943_2020_1301_MOESM8_ESM.xlsx]

## Sheet: Fig. 1C GO biologial process
Summary: (THZ1+LPS) vs LPS. GO biologocal processes enrichment of macrophages
Term	Count	%	PValue	Fold Enrichment	Bonferroni	Benjamini	FDR
GO:0051607~defense response to virus	58	3.20974	6.0652e-19	3.70072	2.54617e-15	2.54617e-15	1.133e-15
GO:0006351~transcription, DNA-templated	290	16.0487	8.11694e-16	1.56168	3.2625e-12	1.63125e-12	1.45439e-12
GO:0045071~negative regulation of viral genome replication	22	1.21749	6.58377e-12	5.79034	2.76385e-08	9.21284e-09	1.22986e-08
GO:0009615~response to virus	34	1.88157	1.14695e-09	3.25408	4.81487e-06	1.20372e-06	2.14253e-06
GO:0045892~negative regulation of transcription, DNA-templated	89	4.92529	7.06489e-09	1.87772	2.9658e-05	5.93167e-06	1.31974e-05
GO:0000122~negative regulation of transcription from RNA polymerase II promoter	116	6.41948	1.34348e-08	1.69616	5.63978e-05	9.39985e-06	2.50966e-05
GO:0060337~type I interferon signaling pathway	23	1.27283	4.38806e-08	3.78346	0.000184194	2.63155e-05	8.19701e-05
GO:0006355~regulation of transcription, DNA-templated	203	11.2341	1.15543e-07	1.42099	0.000484933	6.06294e-05	0.000215838
GO:0016032~viral process	58	3.20974	2.36506e-07	2.0422	0.000992359	0.000110311	0.000441799
GO:0060333~interferon-gamma-mediated signaling pathway	23	1.27283	3.53801e-07	3.41045	0.00148416	0.000148515	0.000660909
GO:0006396~RNA processing	26	1.43885	2.6944e-06	2.82191	0.0112474	0.00102775	0.00503309
GO:0006954~inflammatory response	63	3.48644	1.43965e-05	1.75002	0.0586468	0.00502375	0.0268896
GO:0043123~positive regulation of I-kappaB kinase/NF-kappaB signaling	34	1.88157	1.69778e-05	2.22328	0.0687929	0.00546758	0.0317103
GO:0042795~snRNA transcription from RNA polymerase II promoter	20	1.10681	1.87722e-05	3.00797	0.0757812	0.00561322	0.0350612

## Sheet: Fig. 3A RNA-seq DEGs
Summary: 701 LPS-induced DEGs, 361 THZ1-sensitive DEGs (in blue) of macrophages
	Symbol	Description	HGNC_ID	Gene_type	Chromosome	Length	LPS_rpkm	Mock_rpkm	THZ1+LPS_rpkm
ENSG00000137936	BCAR3	breast cancer anti-estrogen resistance 3 [Source:HGNC Symbol;Acc:HGNC:973]	HGNC:973	protein_coding	1	5042	8.83039	4.41423	1.3846
ENSG00000183742	MACC1	metastasis associated in colon cancer 1 [Source:HGNC Symbol;Acc:HGNC:30215]	HGNC:30215	protein_coding	7	9898	1.03083	0.514924	0.752926
ENSG00000100084	HIRA	histone cell cycle regulator [Source:HGNC Symbol;Acc:HGNC:4916]	HGNC:4916	protein_coding	22	4299	3.7099	1.84685	0.589264
ENSG00000164116	GUCY1A3	guanylate cyclase 1, soluble, alpha 3 [Source:HGNC Symbol;Acc:HGNC:4685]	HGNC:4685	protein_coding	4	5766	1.82763	0.906136	1.05238
ENSG00000172123	SLFN12	schlafen family member 12 [Source:HGNC Symbol;Acc:HGNC:25500]	HGNC:25500	protein_coding	17	3560	3.0687	1.5108	0.314422
ENSG00000067066	SP100	SP100 nuclear antigen [Source:HGNC Symbol;Acc:HGNC:11206]	HGNC:11206	protein_coding	2	12618	10.7897	5.30379	2.69398
ENSG00000130202	PVRL2	poliovirus receptor-related 2 (herpesvirus entry mediator B) [Source:HGNC Symbol;Acc:HGNC:9707]	HGNC:9707	protein_coding	19	3747	31.4179	15.4271	9.45717
ENSG00000234127	TRIM26	tripartite motif containing 26 [Source:HGNC Symbol;Acc:HGNC:12962]	HGNC:12962	protein_coding	6	4377	20.0968	9.86549	2.46311
ENSG00000157557	ETS2	v-ets avian erythroblastosis virus E26 oncogene homolog 2 [Source:HGNC Symbol;Acc:HGNC:3489]	HGNC:3489	protein_coding	21	4595	3.88586	1.90624	3.76939
ENSG00000123728	RAP2C	RAP2C, member of RAS oncogene family [Source:HGNC Symbol;Acc:HGNC:21165]	HGNC:21165	protein_coding	X	4118	25.0022	12.2647	29.7926
ENSG00000123609	NMI	N-myc (and STAT) interactor [Source:HGNC Symbol;Acc:HGNC:7854]	HGNC:7854	protein_coding	2	3480	26.7725	13.1076	3.5974
ENSG00000159314	ARHGAP27	Rho GTPase activating protein 27 [Source:HGNC Symbol;Acc:HGNC:31813]	HGNC:31813	protein_coding	17	10426	6.08428	2.9773	1.66691
ENSG00000184557	SOCS3	suppressor of cytokine signaling 3 [Source:HGNC Symbol;Acc:HGNC:19391]	HGNC:19391	protein_coding	17	2734	16.1058	7.87835	2.9952
ENSG00000119508	NR4A3	nuclear receptor subfamily 4, group A, member 3 [Source:HGNC Symbol;Acc:HGNC:7982]	HGNC:7982	protein_coding	9	6314	7.01064	3.42354	3.14904
ENSG00000147257	GPC3	glypican 3 [Source:HGNC Symbol;Acc:HGNC:4451]	HGNC:4451	protein_coding	X	2711	4.25782	2.07841	4.53091
ENSG00000104450	SPAG1	sperm associated antigen 1 [Source:HGNC Symbol;Acc:HGNC:11212]	HGNC:11212	protein_coding	8	5055	2.03882	0.993053	0.740051
ENSG00000163874	ZC3H12A	zinc finger CCCH-type containing 12A [Source:HGNC Symbol;Acc:HGNC:26259]	HGNC:26259	protein_coding	1	3117	106.352	51.4698	68.2496
ENSG00000125355	TMEM255A	transmembrane protein 255A [Source:HGNC Symbol;Acc:HGNC:26086]	HGNC:26086	protein_coding	X	3858	7.84052	3.79063	2.26
ENSG00000121060	TRIM25	tripartite motif containing 25 [Source:HGNC Symbol;Acc:HGNC:12932]	HGNC:12932	protein_coding	17	6666	31.4281	15.1687	7.99378
ENSG00000099814	CEP170B	centrosomal protein 170B [Source:HGNC Symbol;Acc:HGNC:20362]	HGNC:20362	protein_coding	14	7199	1.13456	0.544323	0.278238
ENSG00000128342	LIF	leukemia inhibitory factor [Source:HGNC Symbol;Acc:HGNC:6596]	HGNC:6596	protein_coding	22	3969	2.60317	1.24541	0.860907
ENSG00000118849	RARRES1	retinoic acid receptor responder (tazarotene induced) 1 [Source:HGNC Symbol;Acc:HGNC:9867]	HGNC:9867	protein_coding	3	2236	27.5055	13.0922	23.4492
ENSG00000164430	MB21D1	Mab-21 domain containing 1 [Source:HGNC Symbol;Acc:HGNC:21367]	HGNC:21367	protein_coding	6	4155	3.06954	1.46088	0.645133
ENSG00000169429	CXCL8	chemokine (C-X-C motif) ligand 8 [Source:HGNC Symbol;Acc:HGNC:6025]	HGNC:6025	protein_coding	4	2274	97.7594	46.4254	87.1256
ENSG00000131669	NINJ1	ninjurin 1 [Source:HGNC Symbol;Acc:HGNC:7824]	HGNC:7824	protein_coding	9	2648	76.5766	36.3477	37.0429
ENSG00000134802	SLC43A3	solute carrier family 43, member 3 [Source:HGNC Symbol;Acc:HGNC:17466]	HGNC:17466	protein_coding	11	4517	33.9567	16.103	7.63635
ENSG00000106560	GIMAP2	GTPase, IMAP family member 2 [Source:HGNC Symbol;Acc:HGNC:21789]	HGNC:21789	protein_coding	7	2097	13.0609	6.16781	0.337126
ENSG00000198771	RCSD1	RCSD domain containing 1 [Source:HGNC Symbol;Acc:HGNC:28310]	HGNC:28310	protein_coding	1	5718	6.80862	3.21154	0.288485
ENSG00000153291	SLC25A27	solute carrier family 25, member 27 [Source:HGNC Symbol;Acc:HGNC:21065]	HGNC:21065	protein_coding	6	3288	1.75532	0.82568	0.107505
ENSG00000186891	TNFRSF18	tumor necrosis factor receptor superfamily, member 18 [Source:HGNC Symbol;Acc:HGNC:11914]	HGNC:11914	protein_coding	1	1370	3.59213	1.68252	1.93509
ENSG00000204103	MAFB	v-maf avian musculoaponeurotic fibrosarcoma oncogene homolog B [Source:HGNC Symbol;Acc:HGNC:6408]	HGNC:6408	protein_coding	20	3393	48.1443	22.5395	4.98319
ENSG00000099977	DDT	D-dopachrome tautomerase [Source:HGNC Symbol;Acc:HGNC:2732]	HGNC:2732	protein_coding	22	1753	7.9369	3.71099	4.40249
ENSG00000198604	BAZ1A	bromodomain adjacent to zinc finger domain, 1A [Source:HGNC Symbol;Acc:HGNC:960]	HGNC:960	protein_coding	14	7698	21.7089	10.1375	3.54716
ENSG00000204516	MICB	MHC class I polypeptide-related sequence B [Source:HGNC Symbol;Acc:HGNC:7091]	HGNC:7091	protein_coding	6	2798	14.3561	6.70041	3.68468
ENSG00000100336	APOL4	apolipoprotein L, 4 [Source:HGNC Symbol;Acc:HGNC:14867]	HGNC:14867	protein_coding	22	4377	10.0896	4.69869	1.90454
ENSG00000110218	PANX1	pannexin 1 [Source:HGNC Symbol;Acc:HGNC:8599]	HGNC:8599	protein_coding	11	2769	20.4245	9.48066	8.93584
ENSG00000134215	VAV3	vav 3 guanine nucleotide exchange factor [Source:HGNC Symbol;Acc:HGNC:12659]	HGNC:12659	protein_coding	1	7271	6.84624	3.1702	0.907472
ENSG00000145016	KIAA0226	KIAA0226 [Source:HGNC Symbol;Acc:HGNC:28991]	HGNC:28991	protein_coding	3	8613	8.768	4.056	1.35774
ENSG00000136147	PHF11	PHD finger protein 11 [Source:HGNC Symbol;Acc:HGNC:17024]	HGNC:17024	protein_coding	13	4841	11.9593	5.52336	2.12358
ENSG00000140105	WARS	tryptophanyl-tRNA synthetase [Source:HGNC Symbol;Acc:HGNC:12729]	HGNC:12729	protein_coding	14	6358	384.712	177.449	168.464
ENSG00000185215	TNFAIP2	tumor necrosis factor, alpha-induced protein 2 [Source:HGNC Symbol;Acc:HGNC:11895]	HGNC:11895	protein_coding	14	5029	167.781	76.7484	246.534
ENSG00000160233	LRRC3	leucine rich repeat containing 3 [Source:HGNC Symbol;Acc:HGNC:14965]	HGNC:14965	protein_coding	21	5869	1.59361	0.728769	0.356347
ENSG00000196628	TCF4	transcription factor 4 [Source:HGNC Symbol;Acc:HGNC:11634]	HGNC:11634	protein_coding	18	24564	1.18947	0.543221	0.262618
ENSG00000008441	NFIX	nuclear factor I/X (CCAAT-binding transcription factor) [Source:HGNC Symbol;Acc:HGNC:7788]	HGNC:7788	protein_coding	19	6302	1.13251	0.516135	0.13555
ENSG00000095637	SORBS1	sorbin and SH3 domain containing 1 [Source:HGNC Symbol;Acc:HGNC:14565]	HGNC:14565	protein_coding	10	10819	3.19122	1.45351	0.909366
ENSG00000135842	FAM129A	family with sequence similarity 129, member A [Source:HGNC Symbol;Acc:HGNC:16784]	HGNC:16784	protein_coding	1	8372	53.7008	24.4002	46.5736
ENSG00000122783	C7orf49	chromosome 7 open reading frame 49 [Source:HGNC Symbol;Acc:HGNC:22432]	HGNC:22432	protein_coding	7	5321	10.4786	4.74593	3.4101
ENSG00000111732	AICDA	activation-induced cytidine deaminase [Source:HGNC Symbol;Acc:HGNC:13203]	HGNC:13203	protein_coding	12	3115	4.2846	1.9404	0.633572
ENSG00000240065	PSMB9	proteasome (prosome, macropain) subunit, beta type, 9 [Source:HGNC Symbol;Acc:HGNC:9546]	HGNC:9546	protein_coding	6	3072	21.2532	9.61271	3.3848
ENSG00000136603	SKIL	SKI-like proto-oncogene [Source:HGNC Symbol;Acc:HGNC:10897]	HGNC:10897	protein_coding	3	7782	5.16503	2.32355	1.72983
ENSG00000117475	BLZF1	basic leucine zipper nuclear factor 1 [Source:HGNC Symbol;Acc:HGNC:1065]	HGNC:1065	protein_coding	1	3820	15.6077	6.99963	1.5962
ENSG00000155307	SAMSN1	SAM domain, SH3 domain and nuclear localization signals 1 [Source:HGNC Symbol;Acc:HGNC:10528]	HGNC:10528	protein_coding	21	3169	13.8625	6.20693	15.3556
ENSG00000100220	RTCB	RNA 2',3'-cyclic phosphate and 5'-OH ligase [Source:HGNC Symbol;Acc:HGNC:26935]	HGNC:26935	protein_coding	22	2948	43.8399	19.6171	12.9596
ENSG00000125148	MT2A	metallothionein 2A [Source:HGNC Symbol;Acc:HGNC:7406]	HGNC:7406	protein_coding	16	1299	198.23	88.6648	35.6923
ENSG00000266028	SRGAP2	SLIT-ROBO Rho GTPase activating protein 2 [Source:HGNC Symbol;Acc:HGNC:19751]	HGNC:19751	protein_coding	1	15675	7.75842	3.46554	2.7549
ENSG00000136732	GYPC	glycophorin C (Gerbich blood group) [Source:HGNC Symbol;Acc:HGNC:4704]	HGNC:4704	protein_coding	2	3242	13.7729	6.14617	6.56908
ENSG00000213203	GIMAP1	GTPase, IMAP family member 1 [Source:HGNC Symbol;Acc:HGNC:23237]	HGNC:23237	protein_coding	7	4846	1.15376	0.512656	0.0486279
ENSG00000102034	ELF4	E74-like factor 4 (ets domain transcription factor) [Source:HGNC Symbol;Acc:HGNC:3319]	HGNC:3319	protein_coding	X	4316	39.0005	17.3217	8.01246
ENSG00000104972	LILRB1	leukocyte immunoglobulin-like receptor, subfamily B (with TM and ITIM domains), member 1 [Source:HGNC Symbol;Acc:HGNC:6605]	HGNC:6605	protein_coding	19	5552	6.5342	2.90161	1.57044
ENSG00000133321	RARRES3	retinoic acid receptor responder (tazarotene induced) 3 [Source:HGNC Symbol;Acc:HGNC:9869]	HGNC:9869	protein_coding	11	1299	3.33226	1.47873	2.15424
ENSG00000135604	STX11	syntaxin 11 [Source:HGNC Symbol;Acc:HGNC:11429]	HGNC:11429	protein_coding	6	1926	59.6915	26.3696	36.2622
ENSG00000185338	SOCS1	suppressor of cytokine signaling 1 [Source:HGNC Symbol;Acc:HGNC:19383]	HGNC:19383	protein_coding	16	1225	11.2737	4.97598	14.0669
ENSG00000196878	LAMB3	laminin, beta 3 [Source:HGNC Symbol;Acc:HGNC:6490]	HGNC:6490	protein_coding	1	4688	3.52847	1.55702	1.72164
ENSG00000204389	HSPA1A	heat shock 70kDa protein 1A [Source:HGNC Symbol;Acc:HGNC:5232]	HGNC:5232	protein_coding	6	2483	52.1329	22.9504	73.9909
ENSG00000127124	HIVEP3	human immunodeficiency virus type I enhancer binding protein 3 [Source:HGNC Symbol;Acc:HGNC:13561]	HGNC:13561	protein_coding	1	14224	11.8792	5.22353	2.83091
ENSG00000140853	NLRC5	NLR family, CARD domain containing 5 [Source:HGNC Symbol;Acc:HGNC:29933]	HGNC:29933	protein_coding	16	12386	15.2729	6.71412	2.22837
ENSG00000156587	UBE2L6	ubiquitin-conjugating enzyme E2L 6 [Source:HGNC Symbol;Acc:HGNC:12490]	HGNC:12490	protein_coding	11	2197	133.765	58.7891	52.3028
ENSG00000106785	TRIM14	tripartite motif containing 14 [Source:HGNC Symbol;Acc:HGNC:16283]	HGNC:16283	protein_coding	9	5469	33.7275	14.8172	6.00546
ENSG00000139626	ITGB7	integrin, beta 7 [Source:HGNC Symbol;Acc:HGNC:6162]	HGNC:6162	protein_coding	12	4481	2.47823	1.08597	2.24818
ENSG00000185245	GP1BA	glycoprotein Ib (platelet), alpha polypeptide [Source:HGNC Symbol;Acc:HGNC:4439]	HGNC:4439	protein_coding	17	2501	29.464	12.8724	6.44248
ENSG00000026508	CD44	CD44 molecule (Indian blood group) [Source:HGNC Symbol;Acc:HGNC:1681]	HGNC:1681	protein_coding	11	10057	204.413	89.2474	141.705
ENSG00000108679	LGALS3BP	lectin, galactoside-binding, soluble, 3 binding protein [Source:HGNC Symbol;Acc:HGNC:6564]	HGNC:6564	protein_coding	17	3584	107.411	46.8856	87.6294
ENSG00000043143	JADE2	jade family PHD finger 2 [Source:HGNC Symbol;Acc:HGNC:22984]	HGNC:22984	protein_coding	5	9877	6.30769	2.74864	0.602428
ENSG00000153162	BMP6	bone morphogenetic protein 6 [Source:HGNC Symbol;Acc:HGNC:1073]	HGNC:1073	protein_coding	6	2780	1.93705	0.838367	0.45562
ENSG00000100911	PSME2	proteasome (prosome, macropain) activator subunit 2 (PA28 beta) [Source:HGNC Symbol;Acc:HGNC:9569]	HGNC:9569	protein_coding	14	3582	82.3389	35.5074	40.1057
ENSG00000069011	PITX1	paired-like homeodomain 1 [Source:HGNC Symbol;Acc:HGNC:9004]	HGNC:9004	protein_coding	5	3511	2.21623	0.955605	0.234913
ENSG00000181634	TNFSF15	tumor necrosis factor (ligand) superfamily, member 15 [Source:HGNC Symbol;Acc:HGNC:11931]	HGNC:11931	protein_coding	9	7889	47.749	20.5374	3.06923
ENSG00000110057	UNC93B1	unc-93 homolog B1 (C. elegans) [Source:HGNC Symbol;Acc:HGNC:13481]	HGNC:13481	protein_coding	11	3548	59.8388	25.6983	25.8532
ENSG00000166920	C15orf48	chromosome 15 open reading frame 48 [Source:HGNC Symbol;Acc:HGNC:29898]	HGNC:29898	protein_coding	15	1405	250.632	107.587	121.39
ENSG00000100292	HMOX1	heme oxygenase (decycling) 1 [Source:HGNC Symbol;Acc:HGNC:5013]	HGNC:5013	protein_coding	22	2405	204.839	87.6973	14.0607
ENSG00000075223	SEMA3C	sema domain, immunoglobulin domain (Ig), short basic domain, secreted, (semaphorin) 3C [Source:HGNC Symbol;Acc:HGNC:10725]	HGNC:10725	protein_coding	7	6268	29.7117	12.72	8.55306
ENSG00000137200	CMTR1	cap methyltransferase 1 [Source:HGNC Symbol;Acc:HGNC:21077]	HGNC:21077	protein_coding	6	5274	18.1346	7.69224	8.48951
ENSG00000009790	TRAF3IP3	TRAF3 interacting protein 3 [Source:HGNC Symbol;Acc:HGNC:30766]	HGNC:30766	protein_coding	1	7750	3.421	1.44747	0.13683
ENSG00000146457	WTAP	Wilms tumor 1 associated protein [Source:HGNC Symbol;Acc:HGNC:16846]	HGNC:16846	protein_coding	6	5830	32.4964	13.7328	29.9667
ENSG00000130813	C19orf66	chromosome 19 open reading frame 66 [Source:HGNC Symbol;Acc:HGNC:25649]	HGNC:25649	protein_coding	19	4341	6.67138	2.81427	0.671776
ENSG00000180817	PPA1	pyrophosphatase (inorganic) 1 [Source:HGNC Symbol;Acc:HGNC:9226]	HGNC:9226	protein_coding	10	5171	7.99225	3.368	3.70839
ENSG00000173786	CNP	2',3'-cyclic nucleotide 3' phosphodiesterase [Source:HGNC Symbol;Acc:HGNC:2158]	HGNC:2158	protein_coding	17	7426	15.3393	6.46327	3.31216
ENSG00000172818	OVOL1	ovo-like zinc finger 1 [Source:HGNC Symbol;Acc:HGNC:8525]	HGNC:8525	protein_coding	11	3849	1.4727	0.618832	0.22959
ENSG00000110324	IL10RA	interleukin 10 receptor, alpha [Source:HGNC Symbol;Acc:HGNC:5964]	HGNC:5964	protein_coding	11	6548	58.8696	24.6729	4.21512
ENSG00000171943	SRGAP2C	SLIT-ROBO Rho GTPase activating protein 2C [Source:HGNC Symbol;Acc:HGNC:30584]	HGNC:30584	protein_coding	1	7311	2.06519	0.861779	1.79293
ENSG00000158470	B4GALT5	UDP-Gal:betaGlcNAc beta 1,4- galactosyltransferase, polypeptide 5 [Source:HGNC Symbol;Acc:HGNC:928]	HGNC:928	protein_coding	20	4722	78.6934	32.8254	15.9696
ENSG00000136010	ALDH1L2	aldehyde dehydrogenase 1 family, member L2 [Source:HGNC Symbol;Acc:HGNC:26777]	HGNC:26777	protein_coding	12	8507	1.02069	0.424503	0.328947
ENSG00000254087	LYN	LYN proto-oncogene, Src family tyrosine kinase [Source:HGNC Symbol;Acc:HGNC:6735]	HGNC:6735	protein_coding	8	6185	75.2262	31.2557	28.8515
ENSG00000100234	TIMP3	TIMP metallopeptidase inhibitor 3 [Source:HGNC Symbol;Acc:HGNC:11822]	HGNC:11822	protein_coding	22	4603	16.496	6.82718	10.4374
ENSG00000136960	ENPP2	ectonucleotide pyrophosphatase/phosphodiesterase 2 [Source:HGNC Symbol;Acc:HGNC:3357]	HGNC:3357	protein_coding	8	6729	4.1813	1.728	3.27001
ENSG00000178685	PARP10	poly (ADP-ribose) polymerase family, member 10 [Source:HGNC Symbol;Acc:HGNC:25895]	HGNC:25895	protein_coding	8	6033	23.2629	9.5391	4.08669
ENSG00000214113	LYRM4	LYR motif containing 4 [Source:HGNC Symbol;Acc:HGNC:21365]	HGNC:21365	protein_coding	6	9443	3.22513	1.32086	1.67823
ENSG00000128512	DOCK4	dedicator of cytokinesis 4 [Source:HGNC Symbol;Acc:HGNC:19192]	HGNC:19192	protein_coding	7	11348	29.8774	12.1649	25.9002
ENSG00000145901	TNIP1	TNFAIP3 interacting protein 1 [Source:HGNC Symbol;Acc:HGNC:16903]	HGNC:16903	protein_coding	5	5793	99.5974	40.5065	59.9602
ENSG00000204267	TAP2	transporter 2, ATP-binding cassette, sub-family B (MDR/TAP) [Source:HGNC Symbol;Acc:HGNC:44]	HGNC:44	protein_coding	6	6390	25.443	10.3168	8.62947
ENSG00000155287	SLC25A28	solute carrier family 25 (mitochondrial iron transporter), member 28 [Source:HGNC Symbol;Acc:HGNC:23472]	HGNC:23472	protein_coding	10	1755	18.8507	7.63242	2.71905
ENSG00000101342	TLDC2	TBC/LysM-associated domain containing 2 [Source:HGNC Symbol;Acc:HGNC:16112]	HGNC:16112	protein_coding	20	2553	2.55334	1.03329	0.253835
ENSG00000170017	ALCAM	activated leukocyte cell adhesion molecule [Source:HGNC Symbol;Acc:HGNC:400]	HGNC:400	protein_coding	3	7179	152.906	61.7655	118.425
ENSG00000160791	CCR5	chemokine (C-C motif) receptor 5 (gene/pseudogene) [Source:HGNC Symbol;Acc:HGNC:1606]	HGNC:1606	protein_coding	3	3672	55.5727	22.3753	13.5811
ENSG00000235750	KIAA0040	KIAA0040 [Source:HGNC Symbol;Acc:HGNC:28950]	HGNC:28950	protein_coding	1	4783	19.4629	7.82326	1.92763
ENSG00000179144	GIMAP7	GTPase, IMAP family member 7 [Source:HGNC Symbol;Acc:HGNC:22404]	HGNC:22404	protein_coding	7	1256	3.75405	1.50897	0.164168
ENSG00000138385	SSB	Sjogren syndrome antigen B (autoantigen La) [Source:HGNC Symbol;Acc:HGNC:11316]	HGNC:11316	protein_coding	2	5113	19.789	7.92945	6.98242
ENSG00000129244	ATP1B2	ATPase, Na+/K+ transporting, beta 2 polypeptide [Source:HGNC Symbol;Acc:HGNC:805]	HGNC:805	protein_coding	17	3276	3.20103	1.28215	0.224789
ENSG00000162729	IGSF8	immunoglobulin superfamily, member 8 [Source:HGNC Symbol;Acc:HGNC:17813]	HGNC:17813	protein_coding	1	2592	16.7695	6.69935	14.1031
ENSG00000100918	REC8	REC8 meiotic recombination protein [Source:HGNC Symbol;Acc:HGNC:16879]	HGNC:16879	protein_coding	14	3844	1.54164	0.612974	0.666676
ENSG00000163644	PPM1K	protein phosphatase, Mg2+/Mn2+ dependent, 1K [Source:HGNC Symbol;Acc:HGNC:25415]	HGNC:25415	protein_coding	4	11371	1.74474	0.693729	0.419658
ENSG00000188372	ZP3	zona pellucida glycoprotein 3 (sperm receptor) [Source:HGNC Symbol;Acc:HGNC:13189]	HGNC:13189	protein_coding	7	2716	3.01673	1.1976	1.85458
ENSG00000135148	TRAFD1	TRAF-type zinc finger domain containing 1 [Source:HGNC Symbol;Acc:HGNC:24808]	HGNC:24808	protein_coding	12	3940	29.2249	11.5773	2.93068
ENSG00000115415	STAT1	signal transducer and activator of transcription 1, 91kDa [Source:HGNC Symbol;Acc:HGNC:11362]	HGNC:11362	protein_coding	2	6053	210.189	83.0845	74.0181
ENSG00000221869	CEBPD	CCAAT/enhancer binding protein (C/EBP), delta [Source:HGNC Symbol;Acc:HGNC:1835]	HGNC:1835	protein_coding	8	2178	18.0406	7.10259	3.20531
ENSG00000100902	PSMA6	proteasome (prosome, macropain) subunit, alpha type, 6 [Source:HGNC Symbol;Acc:HGNC:9535]	HGNC:9535	protein_coding	14	6506	2.51477	0.988092	1.89705
ENSG00000159166	LAD1	ladinin 1 [Source:HGNC Symbol;Acc:HGNC:6472]	HGNC:6472	protein_coding	1	3237	1.01884	0.395608	0.118299
ENSG00000152229	PSTPIP2	proline-serine-threonine phosphatase interacting protein 2 [Source:HGNC Symbol;Acc:HGNC:9581]	HGNC:9581	protein_coding	18	4120	35.8028	13.8999	32.5307
ENSG00000099860	GADD45B	growth arrest and DNA-damage-inducible, beta [Source:HGNC Symbol;Acc:HGNC:4096]	HGNC:4096	protein_coding	19	2138	12.2561	4.75577	28.795
ENSG00000117594	HSD11B1	hydroxysteroid (11-beta) dehydrogenase 1 [Source:HGNC Symbol;Acc:HGNC:5208]	HGNC:5208	protein_coding	1	1513	52.4166	20.3302	23.5184
ENSG00000132256	TRIM5	tripartite motif containing 5 [Source:HGNC Symbol;Acc:HGNC:16276]	HGNC:16276	protein_coding	11	4804	12.9954	5.0381	1.37349
ENSG00000196116	TDRD7	tudor domain containing 7 [Source:HGNC Symbol;Acc:HGNC:30831]	HGNC:30831	protein_coding	9	4320	18.3043	7.08471	3.34112
ENSG00000049449	RCN1	reticulocalbin 1, EF-hand calcium binding domain [Source:HGNC Symbol;Acc:HGNC:9934]	HGNC:9934	protein_coding	11	7225	14.8388	5.7285	7.11845
ENSG00000140280	LYSMD2	LysM, putative peptidoglycan-binding, domain containing 2 [Source:HGNC Symbol;Acc:HGNC:28571]	HGNC:28571	protein_coding	15	2074	3.2797	1.25959	1.051
ENSG00000184831	APOO	apolipoprotein O [Source:HGNC Symbol;Acc:HGNC:28727]	HGNC:28727	protein_coding	X	1146	72.8899	27.9806	32.3609
ENSG00000135074	ADAM19	ADAM metallopeptidase domain 19 [Source:HGNC Symbol;Acc:HGNC:197]	HGNC:197	protein_coding	5	7704	1.04012	0.398936	0.0802938
ENSG00000135931	ARMC9	armadillo repeat containing 9 [Source:HGNC Symbol;Acc:HGNC:20730]	HGNC:20730	protein_coding	2	9661	4.06979	1.55881	0.978728
ENSG00000170542	SERPINB9	serpin peptidase inhibitor, clade B (ovalbumin), member 9 [Source:HGNC Symbol;Acc:HGNC:8955]	HGNC:8955	protein_coding	6	4118	6.53211	2.494	0.937053
ENSG00000277632	CCL3	chemokine (C-C motif) ligand 3 [Source:HGNC Symbol;Acc:HGNC:10627]	HGNC:10627	protein_coding	17	1494	44.5982	17.023	23.9358
ENSG00000118507	AKAP7	A kinase (PRKA) anchor protein 7 [Source:HGNC Symbol;Acc:HGNC:377]	HGNC:377	protein_coding	6	4394	1.74741	0.664481	0.717303
ENSG00000006118	TMEM132A	transmembrane protein 132A [Source:HGNC Symbol;Acc:HGNC:31092]	HGNC:31092	protein_coding	11	7271	6.11626	2.31777	2.39427
ENSG00000119900	OGFRL1	opioid growth factor receptor-like 1 [Source:HGNC Symbol;Acc:HGNC:21378]	HGNC:21378	protein_coding	6	9051	38.4476	14.5277	16.1292
ENSG00000133561	GIMAP6	GTPase, IMAP family member 6 [Source:HGNC Symbol;Acc:HGNC:21918]	HGNC:21918	protein_coding	7	3913	6.29488	2.36939	0.557059
ENSG00000116663	FBXO6	F-box protein 6 [Source:HGNC Symbol;Acc:HGNC:13585]	HGNC:13585	protein_coding	1	1811	46.0963	17.3101	7.77479
ENSG00000169136	ATF5	activating transcription factor 5 [Source:HGNC Symbol;Acc:HGNC:790]	HGNC:790	protein_coding	19	2954	46.4373	17.4357	9.67254
ENSG00000002549	LAP3	leucine aminopeptidase 3 [Source:HGNC Symbol;Acc:HGNC:18449]	HGNC:18449	protein_coding	4	3785	141.993	52.9894	44.0873
ENSG00000184014	DENND5A	DENN/MADD domain containing 5A [Source:HGNC Symbol;Acc:HGNC:19344]	HGNC:19344	protein_coding	11	8648	17.76	6.6043	25.4303
ENSG00000100226	GTPBP1	GTP binding protein 1 [Source:HGNC Symbol;Acc:HGNC:4669]	HGNC:4669	protein_coding	22	8166	9.51299	3.5347	1.81081
ENSG00000136689	IL1RN	interleukin 1 receptor antagonist [Source:HGNC Symbol;Acc:HGNC:6000]	HGNC:6000	protein_coding	2	3256	875.529	325.101	507.57
ENSG00000133639	BTG1	B-cell translocation gene 1, anti-proliferative [Source:HGNC Symbol;Acc:HGNC:1130]	HGNC:1130	protein_coding	12	4854	8.29656	3.07614	2.08149
ENSG00000180644	PRF1	perforin 1 (pore forming protein) [Source:HGNC Symbol;Acc:HGNC:9360]	HGNC:9360	protein_coding	10	2534	1.01679	0.373967	0.151118
ENSG00000102524	TNFSF13B	tumor necrosis factor (ligand) superfamily, member 13b [Source:HGNC Symbol;Acc:HGNC:11929]	HGNC:11929	protein_coding	13	3059	35.1149	12.9105	8.72425
ENSG00000275385	CCL18	chemokine (C-C motif) ligand 18 (pulmonary and activation-regulated) [Source:HGNC Symbol;Acc:HGNC:10616]	HGNC:10616	protein_coding	17	1397	3.31982	1.21	2.76219
ENSG00000086062	B4GALT1	UDP-Gal:betaGlcNAc beta 1,4- galactosyltransferase, polypeptide 1 [Source:HGNC Symbol;Acc:HGNC:924]	HGNC:924	protein_coding	9	4901	117.004	42.4962	135.345
ENSG00000112096	SOD2	superoxide dismutase 2, mitochondrial [Source:HGNC Symbol;Acc:HGNC:11180]	HGNC:11180	protein_coding	6	18985	386.074	140.031	139.187
ENSG00000135094	SDS	serine dehydratase [Source:HGNC Symbol;Acc:HGNC:10691]	HGNC:10691	protein_coding	12	3006	27.0255	9.78117	2.13622
ENSG00000181381	DDX60L	DEAD (Asp-Glu-Ala-Asp) box polypeptide 60-like [Source:HGNC Symbol;Acc:HGNC:26429]	HGNC:26429	protein_coding	4	12156	73.8099	26.6146	14.0061
ENSG00000106804	C5	complement component 5 [Source:HGNC Symbol;Acc:HGNC:1331]	HGNC:1331	protein_coding	9	6533	4.31069	1.55246	1.20386
ENSG00000183484	GPR132	G protein-coupled receptor 132 [Source:HGNC Symbol;Acc:HGNC:17482]	HGNC:17482	protein_coding	14	4200	4.16543	1.50011	0.364698
ENSG00000184988	TMEM106A	transmembrane protein 106A [Source:HGNC Symbol;Acc:HGNC:28288]	HGNC:28288	protein_coding	17	3577	14.5935	5.25551	4.16688
ENSG00000074964	ARHGEF10L	Rho guanine nucleotide exchange factor (GEF) 10-like [Source:HGNC Symbol;Acc:HGNC:25540]	HGNC:25540	protein_coding	1	7817	9.83553	3.52214	1.02119
ENSG00000125430	HS3ST3B1	heparan sulfate (glucosamine) 3-O-sulfotransferase 3B1 [Source:HGNC Symbol;Acc:HGNC:5198]	HGNC:5198	protein_coding	17	5367	2.69321	0.963957	0.806798
ENSG00000277443	MARCKS	myristoylated alanine-rich protein kinase C substrate [Source:HGNC Symbol;Acc:HGNC:6759]	HGNC:6759	protein_coding	6	4275	78.05	27.9182	72.1078
ENSG00000164181	ELOVL7	ELOVL fatty acid elongase 7 [Source:HGNC Symbol;Acc:HGNC:26292]	HGNC:26292	protein_coding	5	4576	18.5471	6.6212	11.8057
ENSG00000146425	DYNLT1	dynein, light chain, Tctex-type 1 [Source:HGNC Symbol;Acc:HGNC:11697]	HGNC:11697	protein_coding	6	2949	32.4232	11.4466	9.48916
ENSG00000255398	HCAR3	hydroxycarboxylic acid receptor 3 [Source:HGNC Symbol;Acc:HGNC:16824]	HGNC:16824	protein_coding	12	2137	5.99226	2.10934	1.50245
ENSG00000171115	GIMAP8	GTPase, IMAP family member 8 [Source:HGNC Symbol;Acc:HGNC:21792]	HGNC:21792	protein_coding	7	4184	6.5707	2.27101	0.471696
ENSG00000096968	JAK2	Janus kinase 2 [Source:HGNC Symbol;Acc:HGNC:6192]	HGNC:6192	protein_coding	9	5794	23.4531	8.04951	8.15973
ENSG00000204138	PHACTR4	phosphatase and actin regulator 4 [Source:HGNC Symbol;Acc:HGNC:25793]	HGNC:25793	protein_coding	1	7165	11.9963	4.10716	1.98979
ENSG00000176928	GCNT4	glucosaminyl (N-acetyl) transferase 4, core 2 [Source:HGNC Symbol;Acc:HGNC:17973]	HGNC:17973	protein_coding	5	5554	3.11747	1.0514	0.35004
ENSG00000067221	STOML1	stomatin (EPB72)-like 1 [Source:HGNC Symbol;Acc:HGNC:14560]	HGNC:14560	protein_coding	15	10461	1.37928	0.462729	0.185845
ENSG00000239713	APOBEC3G	apolipoprotein B mRNA editing enzyme, catalytic polypeptide-like 3G [Source:HGNC Symbol;Acc:HGNC:17357]	HGNC:17357	protein_coding	22	5454	7.79485	2.60625	1.2152
ENSG00000013374	NUB1	negative regulator of ubiquitin-like proteins 1 [Source:HGNC Symbol;Acc:HGNC:17623]	HGNC:17623	protein_coding	7	5411	33.1557	11.0711	6.30936
ENSG00000025708	TYMP	thymidine phosphorylase [Source:HGNC Symbol;Acc:HGNC:3148]	HGNC:3148	protein_coding	22	3349	83.9438	27.9518	17.169
ENSG00000105711	SCN1B	sodium channel, voltage gated, type I beta subunit [Source:HGNC Symbol;Acc:HGNC:10586]	HGNC:10586	protein_coding	19	4625	1.18104	0.393174	0.643263
ENSG00000104951	IL4I1	interleukin 4 induced 1 [Source:HGNC Symbol;Acc:HGNC:19094]	HGNC:19094	protein_coding	19	2563	30.1486	10.0228	2.24112
ENSG00000108702	CCL1	chemokine (C-C motif) ligand 1 [Source:HGNC Symbol;Acc:HGNC:10609]	HGNC:10609	protein_coding	17	592	345.397	112.916	8.25972
ENSG00000089041	P2RX7	purinergic receptor P2X, ligand gated ion channel, 7 [Source:HGNC Symbol;Acc:HGNC:8537]	HGNC:8537	protein_coding	12	5546	126.639	41.2345	24.6762
ENSG00000168394	TAP1	transporter 1, ATP-binding cassette, sub-family B (MDR/TAP) [Source:HGNC Symbol;Acc:HGNC:43]	HGNC:43	protein_coding	6	4578	119.907	38.8986	45.4328
ENSG00000049249	TNFRSF9	tumor necrosis factor receptor superfamily, member 9 [Source:HGNC Symbol;Acc:HGNC:11924]	HGNC:11924	protein_coding	1	6331	8.97378	2.90058	0.600201
ENSG00000196814	MVB12B	multivesicular body subunit 12B [Source:HGNC Symbol;Acc:HGNC:23368]	HGNC:23368	protein_coding	9	7884	7.34337	2.35196	0.33626
ENSG00000010818	HIVEP2	human immunodeficiency virus type I enhancer binding protein 2 [Source:HGNC Symbol;Acc:HGNC:4921]	HGNC:4921	protein_coding	6	9774	2.7073	0.862107	6.38312
ENSG00000116514	RNF19B	ring finger protein 19B [Source:HGNC Symbol;Acc:HGNC:26886]	HGNC:26886	protein_coding	1	2610	23.0804	7.32042	4.72882
ENSG00000163840	DTX3L	deltex 3 like, E3 ubiquitin ligase [Source:HGNC Symbol;Acc:HGNC:30323]	HGNC:30323	protein_coding	3	5868	46.4991	14.7481	2.4045
ENSG00000149798	CDC42EP2	CDC42 effector protein (Rho GTPase binding) 2 [Source:HGNC Symbol;Acc:HGNC:16263]	HGNC:16263	protein_coding	11	2224	1.39023	0.437609	0.264895
ENSG00000161929	SCIMP	SLP adaptor and CSK interacting membrane protein [Source:HGNC Symbol;Acc:HGNC:33504]	HGNC:33504	protein_coding	17	4208	7.33534	2.26415	2.26103
ENSG00000166750	SLFN5	schlafen family member 5 [Source:HGNC Symbol;Acc:HGNC:28286]	HGNC:28286	protein_coding	17	10709	14.8304	4.57753	1.66412
ENSG00000136816	TOR1B	torsin family 1, member B (torsin B) [Source:HGNC Symbol;Acc:HGNC:11995]	HGNC:11995	protein_coding	9	2911	42.8658	13.1182	9.74458
ENSG00000150510	FAM124A	family with sequence similarity 124A [Source:HGNC Symbol;Acc:HGNC:26413]	HGNC:26413	protein_coding	13	6702	7.37751	2.24322	0.457097
ENSG00000137198	GMPR	guanosine monophosphate reductase [Source:HGNC Symbol;Acc:HGNC:4376]	HGNC:4376	protein_coding	6	2232	14.0949	4.13091	4.80382
ENSG00000183734	ASCL2	achaete-scute family bHLH transcription factor 2 [Source:HGNC Symbol;Acc:HGNC:739]	HGNC:739	protein_coding	11	1852	2.69898	0.788264	0.127241
ENSG00000149218	ENDOD1	endonuclease domain containing 1 [Source:HGNC Symbol;Acc:HGNC:29129]	HGNC:29129	protein_coding	11	4687	6.12941	1.77593	1.86027
ENSG00000117090	SLAMF1	signaling lymphocytic activation molecule family member 1 [Source:HGNC Symbol;Acc:HGNC:10903]	HGNC:10903	protein_coding	1	4269	2.7884	0.797927	1.51111
ENSG00000243811	APOBEC3D	apolipoprotein B mRNA editing enzyme, catalytic polypeptide-like 3D [Source:HGNC Symbol;Acc:HGNC:17354]	HGNC:17354	protein_coding	22	2545	1.30599	0.37235	0.0578711
ENSG00000111913	FAM65B	family with sequence similarity 65, member B [Source:HGNC Symbol;Acc:HGNC:13872]	HGNC:13872	protein_coding	6	8483	1.1481	0.326071	0.0381964
ENSG00000120217	CD274	CD274 molecule [Source:HGNC Symbol;Acc:HGNC:17635]	HGNC:17635	protein_coding	9	4108	62.8082	17.8309	22.293
ENSG00000155926	SLA	Src-like-adaptor [Source:HGNC Symbol;Acc:HGNC:10902]	HGNC:10902	protein_coding	8	7637	15.4755	4.39325	1.26512
ENSG00000128394	APOBEC3F	apolipoprotein B mRNA editing enzyme, catalytic polypeptide-like 3F [Source:HGNC Symbol;Acc:HGNC:17356]	HGNC:17356	protein_coding	22	3242	2.59086	0.726796	0.0817728
ENSG00000157693	C9orf91	chromosome 9 open reading frame 91 [Source:HGNC Symbol;Acc:HGNC:24513]	HGNC:24513	protein_coding	9	4792	9.89328	2.77388	2.4465
ENSG00000133101	CCNA1	cyclin A1 [Source:HGNC Symbol;Acc:HGNC:1577]	HGNC:1577	protein_coding	13	2400	42.8996	12.0268	3.27702
ENSG00000146192	FGD2	FYVE, RhoGEF and PH domain containing 2 [Source:HGNC Symbol;Acc:HGNC:3664]	HGNC:3664	protein_coding	6	10167	7.04263	1.96993	0.562067
ENSG00000172548	NIPAL4	NIPA-like domain containing 4 [Source:HGNC Symbol;Acc:HGNC:28018]	HGNC:28018	protein_coding	5	4208	2.98189	0.83384	0.82601
ENSG00000179583	CIITA	class II, major histocompatibility complex, transactivator [Source:HGNC Symbol;Acc:HGNC:7067]	HGNC:7067	protein_coding	16	14152	8.43861	2.35268	0.258097
ENSG00000167703	SLC43A2	solute carrier family 43 (amino acid system L transporter), member 2 [Source:HGNC Symbol;Acc:HGNC:23087]	HGNC:23087	protein_coding	17	10606	9.1756	2.52108	4.23821
ENSG00000184588	PDE4B	phosphodiesterase 4B, cAMP-specific [Source:HGNC Symbol;Acc:HGNC:8781]	HGNC:8781	protein_coding	1	8644	1.78546	0.488885	0.115863
ENSG00000275302	CCL4	chemokine (C-C motif) ligand 4 [Source:HGNC Symbol;Acc:HGNC:10630]	HGNC:10630	protein_coding	17	2032	114.284	31.2079	42.6045
ENSG00000188820	FAM26F	family with sequence similarity 26, member F [Source:HGNC Symbol;Acc:HGNC:33391]	HGNC:33391	protein_coding	6	1194	6.77586	1.84473	0.715439
ENSG00000276085	CCL3L3	chemokine (C-C motif) ligand 3-like 3 [Source:HGNC Symbol;Acc:HGNC:30554]	HGNC:30554	protein_coding	17	1469	98.6246	26.7275	86.1634
ENSG00000241106	HLA-DOB	major histocompatibility complex, class II, DO beta [Source:HGNC Symbol;Acc:HGNC:4937]	HGNC:4937	protein_coding	6	1858	2.64866	0.716796	0.491468
ENSG00000126709	IFI6	interferon, alpha-inducible protein 6 [Source:HGNC Symbol;Acc:HGNC:4054]	HGNC:4054	protein_coding	1	865	912.249	246.168	811.838
ENSG00000123610	TNFAIP6	tumor necrosis factor, alpha-induced protein 6 [Source:HGNC Symbol;Acc:HGNC:11898]	HGNC:11898	protein_coding	2	1579	106.489	28.6611	195.654
ENSG00000133216	EPHB2	EPH receptor B2 [Source:HGNC Symbol;Acc:HGNC:3393]	HGNC:3393	protein_coding	1	12516	2.283	0.613894	0.43069
ENSG00000158517	NCF1	neutrophil cytosolic factor 1 [Source:HGNC Symbol;Acc:HGNC:7660]	HGNC:7660	protein_coding	7	3462	67.8001	18.2211	10.7122
ENSG00000026751	SLAMF7	SLAM family member 7 [Source:HGNC Symbol;Acc:HGNC:21394]	HGNC:21394	protein_coding	1	4833	860.098	228.459	241.002
ENSG00000124479	NDP	Norrie disease (pseudoglioma) [Source:HGNC Symbol;Acc:HGNC:7678]	HGNC:7678	protein_coding	X	1833	4.58241	1.21561	0.932062
ENSG00000166527	CLEC4D	C-type lectin domain family 4, member D [Source:HGNC Symbol;Acc:HGNC:14554]	HGNC:14554	protein_coding	12	2013	1.15196	0.305355	0.204863
ENSG00000163082	SGPP2	sphingosine-1-phosphate phosphatase 2 [Source:HGNC Symbol;Acc:HGNC:19953]	HGNC:19953	protein_coding	2	3336	15.9644	4.22255	4.42375
ENSG00000114127	XRN1	5'-3' exoribonuclease 1 [Source:HGNC Symbol;Acc:HGNC:30654]	HGNC:30654	protein_coding	3	11982	16.4545	4.32632	3.01644
ENSG00000136492	BRIP1	BRCA1 interacting protein C-terminal helicase 1 [Source:HGNC Symbol;Acc:HGNC:20473]	HGNC:20473	protein_coding	17	7991	1.41548	0.371787	0.497636
ENSG00000173698	GPR64	G protein-coupled receptor 64 [Source:HGNC Symbol;Acc:HGNC:4516]	HGNC:4516	protein_coding	X	10155	1.70502	0.446407	0.0667155
ENSG00000152778	IFIT5	interferon-induced protein with tetratricopeptide repeats 5 [Source:HGNC Symbol;Acc:HGNC:13328]	HGNC:13328	protein_coding	10	4015	18.6936	4.87355	1.40129
ENSG00000100453	GZMB	granzyme B (granzyme 2, cytotoxic T-lymphocyte-associated serine esterase 1) [Source:HGNC Symbol;Acc:HGNC:4709]	HGNC:4709	protein_coding	14	1411	1.18693	0.308574	0.0417525
ENSG00000170581	STAT2	signal transducer and activator of transcription 2, 113kDa [Source:HGNC Symbol;Acc:HGNC:11363]	HGNC:11363	protein_coding	12	6109	106.006	27.1713	21.4618
ENSG00000115008	IL1A	interleukin 1, alpha [Source:HGNC Symbol;Acc:HGNC:5991]	HGNC:5991	protein_coding	2	2124	3.11758	0.795843	1.01239
ENSG00000125347	IRF1	interferon regulatory factor 1 [Source:HGNC Symbol;Acc:HGNC:6116]	HGNC:6116	protein_coding	5	7799	36.083	9.18197	16.1804
ENSG00000168734	PKIG	protein kinase (cAMP-dependent, catalytic) inhibitor gamma [Source:HGNC Symbol;Acc:HGNC:9019]	HGNC:9019	protein_coding	20	2496	1.4555	0.369399	0.365844
ENSG00000197536	C5orf56	chromosome 5 open reading frame 56 [Source:HGNC Symbol;Acc:HGNC:33838]	HGNC:33838	protein_coding	5	7217	2.22418	0.56071	0.950995
ENSG00000068079	IFI35	interferon-induced protein 35 [Source:HGNC Symbol;Acc:HGNC:5399]	HGNC:5399	protein_coding	17	1973	49.6636	12.371	9.45052
ENSG00000079263	SP140	SP140 nuclear body protein [Source:HGNC Symbol;Acc:HGNC:17133]	HGNC:17133	protein_coding	2	5582	3.07875	0.766239	0.269128
ENSG00000274736	CCL23	chemokine (C-C motif) ligand 23 [Source:HGNC Symbol;Acc:HGNC:10622]	HGNC:10622	protein_coding	17	738	5.06233	1.24935	3.27293
ENSG00000125538	IL1B	interleukin 1, beta [Source:HGNC Symbol;Acc:HGNC:5992]	HGNC:5992	protein_coding	2	3096	72.6778	17.9265	117.407
ENSG00000105639	JAK3	Janus kinase 3 [Source:HGNC Symbol;Acc:HGNC:6193]	HGNC:6193	protein_coding	19	6813	5.12436	1.24807	0.298325
ENSG00000100342	APOL1	apolipoprotein L, 1 [Source:HGNC Symbol;Acc:HGNC:618]	HGNC:618	protein_coding	22	3519	38.8789	9.46154	15.1342
ENSG00000156127	BATF	basic leucine zipper transcription factor, ATF-like [Source:HGNC Symbol;Acc:HGNC:958]	HGNC:958	protein_coding	14	980	6.49397	1.56806	2.16414
ENSG00000134602	STK26	serine/threonine protein kinase 26 [Source:HGNC Symbol;Acc:HGNC:18174]	HGNC:18174	protein_coding	X	3354	14.6189	3.5279	15.6416
ENSG00000140464	PML	promyelocytic leukemia [Source:HGNC Symbol;Acc:HGNC:9113]	HGNC:9113	protein_coding	15	12657	18.7974	4.52256	2.99753
ENSG00000101017	CD40	CD40 molecule, TNF receptor superfamily member 5 [Source:HGNC Symbol;Acc:HGNC:11919]	HGNC:11919	protein_coding	20	2527	91.5303	21.8211	35.8908
ENSG00000137628	DDX60	DEAD (Asp-Glu-Ala-Asp) box polypeptide 60 [Source:HGNC Symbol;Acc:HGNC:25942]	HGNC:25942	protein_coding	4	6750	26.7007	6.32513	3.20311
ENSG00000138642	HERC6	HECT and RLD domain containing E3 ubiquitin protein ligase family member 6 [Source:HGNC Symbol;Acc:HGNC:26072]	HGNC:26072	protein_coding	4	5793	18.2667	4.27966	3.65599
ENSG00000164691	TAGAP	T-cell activation RhoGTPase activating protein [Source:HGNC Symbol;Acc:HGNC:15669]	HGNC:15669	protein_coding	6	4089	20.1008	4.60997	3.25612
ENSG00000153898	MCOLN2	mucolipin 2 [Source:HGNC Symbol;Acc:HGNC:13357]	HGNC:13357	protein_coding	1	3442	23.7669	5.43932	5.15187
ENSG00000122641	INHBA	inhibin, beta A [Source:HGNC Symbol;Acc:HGNC:6066]	HGNC:6066	protein_coding	7	7532	10.2727	2.29866	1.8068
ENSG00000173821	RNF213	ring finger protein 213 [Source:HGNC Symbol;Acc:HGNC:14539]	HGNC:14539	protein_coding	17	28570	75.4622	16.8452	7.41203
ENSG00000110944	IL23A	interleukin 23, alpha subunit p19 [Source:HGNC Symbol;Acc:HGNC:15488]	HGNC:15488	protein_coding	12	1187	9.35547	2.0498	12.9539
ENSG00000117226	GBP3	guanylate binding protein 3 [Source:HGNC Symbol;Acc:HGNC:4184]	HGNC:4184	protein_coding	1	4297	56.2201	12.2366	17.2337
ENSG00000168685	IL7R	interleukin 7 receptor [Source:HGNC Symbol;Acc:HGNC:6024]	HGNC:6024	protein_coding	5	6060	18.1592	3.94318	2.67343
ENSG00000183722	LHFP	lipoma HMGIC fusion partner [Source:HGNC Symbol;Acc:HGNC:6586]	HGNC:6586	protein_coding	13	2327	6.3445	1.37579	1.88612
ENSG00000115267	IFIH1	interferon induced with helicase C domain 1 [Source:HGNC Symbol;Acc:HGNC:18873]	HGNC:18873	protein_coding	2	4528	75.5155	16.3636	12.5554
ENSG00000164136	IL15	interleukin 15 [Source:HGNC Symbol;Acc:HGNC:5977]	HGNC:5977	protein_coding	4	7860	2.1963	0.475738	0.614611
ENSG00000182782	HCAR2	hydroxycarboxylic acid receptor 2 [Source:HGNC Symbol;Acc:HGNC:24827]	HGNC:24827	protein_coding	12	2051	7.34902	1.5859	1.36439
ENSG00000138378	STAT4	signal transducer and activator of transcription 4 [Source:HGNC Symbol;Acc:HGNC:11365]	HGNC:11365	protein_coding	2	4250	9.1119	1.96456	6.25168
ENSG00000232810	TNF	tumor necrosis factor [Source:HGNC Symbol;Acc:HGNC:11892]	HGNC:11892	protein_coding	6	1676	61.4007	13.0809	84.5025
ENSG00000255833	TIFAB	TRAF-interacting protein with forkhead-associated domain, family member B [Source:HGNC Symbol;Acc:HGNC:34024]	HGNC:34024	protein_coding	5	5923	1.03532	0.220529	0.0298393
ENSG00000156966	B3GNT7	UDP-GlcNAc:betaGal beta-1,3-N-acetylglucosaminyltransferase 7 [Source:HGNC Symbol;Acc:HGNC:18811]	HGNC:18811	protein_coding	2	3806	4.55602	0.962288	0.247663
ENSG00000132274	TRIM22	tripartite motif containing 22 [Source:HGNC Symbol;Acc:HGNC:16379]	HGNC:16379	protein_coding	11	6020	49.4039	10.3723	10.0895
ENSG00000055332	EIF2AK2	eukaryotic translation initiation factor 2-alpha kinase 2 [Source:HGNC Symbol;Acc:HGNC:9437]	HGNC:9437	protein_coding	2	10753	28.5235	5.92596	3.85702
ENSG00000162645	GBP2	guanylate binding protein 2, interferon-inducible [Source:HGNC Symbol;Acc:HGNC:4183]	HGNC:4183	protein_coding	1	6276	70.9784	14.6953	34.056
ENSG00000149131	SERPING1	serpin peptidase inhibitor, clade G (C1 inhibitor), member 1 [Source:HGNC Symbol;Acc:HGNC:1228]	HGNC:1228	protein_coding	11	3603	19.9731	4.10156	8.38807
ENSG00000171049	FPR2	formyl peptide receptor 2 [Source:HGNC Symbol;Acc:HGNC:3827]	HGNC:3827	protein_coding	19	3700	1.28828	0.263039	0.0955342
ENSG00000138496	PARP9	poly (ADP-ribose) polymerase family, member 9 [Source:HGNC Symbol;Acc:HGNC:24118]	HGNC:24118	protein_coding	3	8938	45.045	9.17813	3.35495
ENSG00000168899	VAMP5	vesicle-associated membrane protein 5 [Source:HGNC Symbol;Acc:HGNC:12646]	HGNC:12646	protein_coding	2	819	32.026	6.50455	11.6531
ENSG00000108771	DHX58	DEXH (Asp-Glu-X-His) box polypeptide 58 [Source:HGNC Symbol;Acc:HGNC:29517]	HGNC:29517	protein_coding	17	3843	24.4313	4.95172	3.77882
ENSG00000173193	PARP14	poly (ADP-ribose) polymerase family, member 14 [Source:HGNC Symbol;Acc:HGNC:29232]	HGNC:29232	protein_coding	3	10495	86.2133	17.4023	9.85153
ENSG00000204616	TRIM31	tripartite motif containing 31 [Source:HGNC Symbol;Acc:HGNC:16289]	HGNC:16289	protein_coding	6	3535	2.03355	0.405729	0.14999
ENSG00000104432	IL7	interleukin 7 [Source:HGNC Symbol;Acc:HGNC:6023]	HGNC:6023	protein_coding	8	3392	1.48121	0.294474	0.581833
ENSG00000205413	SAMD9	sterile alpha motif domain containing 9 [Source:HGNC Symbol;Acc:HGNC:1348]	HGNC:1348	protein_coding	7	6855	32.719	6.45989	1.87782
ENSG00000187764	SEMA4D	sema domain, immunoglobulin domain (Ig), transmembrane domain (TM) and short cytoplasmic domain, (semaphorin) 4D [Source:HGNC Symbol;Acc:HGNC:10732]	HGNC:10732	protein_coding	9	14160	2.39277	0.470271	0.307877
ENSG00000160991	ORAI2	ORAI calcium release-activated calcium modulator 2 [Source:HGNC Symbol;Acc:HGNC:21667]	HGNC:21667	protein_coding	7	11103	4.67135	0.904239	0.732231
ENSG00000136514	RTP4	receptor (chemosensory) transporter protein 4 [Source:HGNC Symbol;Acc:HGNC:23992]	HGNC:23992	protein_coding	3	1554	7.5108	1.45034	0.170597
ENSG00000123689	G0S2	G0/G1 switch 2 [Source:HGNC Symbol;Acc:HGNC:30229]	HGNC:30229	protein_coding	1	866	27.0746	5.20514	9.83013
ENSG00000138035	PNPT1	polyribonucleotide nucleotidyltransferase 1 [Source:HGNC Symbol;Acc:HGNC:23166]	HGNC:23166	protein_coding	2	5134	26.7943	5.10338	4.89983
ENSG00000221963	APOL6	apolipoprotein L, 6 [Source:HGNC Symbol;Acc:HGNC:14870]	HGNC:14870	protein_coding	22	10121	49.4588	9.37567	3.49833
ENSG00000276070	CCL4L1	chemokine (C-C motif) ligand 4-like 1 [Source:HGNC Symbol;Acc:HGNC:10631]	HGNC:10631	protein_coding	17	1397	224.125	42.3317	93.2609
ENSG00000140519	RHCG	Rh family, C glycoprotein [Source:HGNC Symbol;Acc:HGNC:18140]	HGNC:18140	protein_coding	15	2607	1.1168	0.206308	0.180783
ENSG00000110436	SLC1A2	solute carrier family 1 (glial high affinity glutamate transporter), member 2 [Source:HGNC Symbol;Acc:HGNC:10940]	HGNC:10940	protein_coding	11	12331	4.75777	0.872346	1.40462
ENSG00000188313	PLSCR1	phospholipid scramblase 1 [Source:HGNC Symbol;Acc:HGNC:9092]	HGNC:9092	protein_coding	3	4340	40.2809	7.34712	8.06996
ENSG00000089127	OAS1	2'-5'-oligoadenylate synthetase 1, 40/46kDa [Source:HGNC Symbol;Acc:HGNC:8086]	HGNC:8086	protein_coding	12	4947	52.8019	9.56231	6.3057
ENSG00000111331	OAS3	2'-5'-oligoadenylate synthetase 3, 100kDa [Source:HGNC Symbol;Acc:HGNC:8088]	HGNC:8088	protein_coding	12	8251	125.636	22.5914	24.3798
ENSG00000188290	HES4	hes family bHLH transcription factor 4 [Source:HGNC Symbol;Acc:HGNC:24149]	HGNC:24149	protein_coding	1	1118	3.89479	0.687254	0.764074
ENSG00000174600	CMKLR1	chemokine-like receptor 1 [Source:HGNC Symbol;Acc:HGNC:2121]	HGNC:2121	protein_coding	12	5690	7.41721	1.30084	0.269197
ENSG00000107201	DDX58	DEAD (Asp-Glu-Ala-Asp) box polypeptide 58 [Source:HGNC Symbol;Acc:HGNC:19102]	HGNC:19102	protein_coding	9	4353	43.4575	7.50169	2.7812
ENSG00000108688	CCL7	chemokine (C-C motif) ligand 7 [Source:HGNC Symbol;Acc:HGNC:10634]	HGNC:10634	protein_coding	17	863	37.887	6.35098	7.37262
ENSG00000196664	TLR7	toll-like receptor 7 [Source:HGNC Symbol;Acc:HGNC:15631]	HGNC:15631	protein_coding	X	5209	2.06263	0.344177	1.89439
ENSG00000214872	SMTNL1	smoothelin-like 1 [Source:HGNC Symbol;Acc:HGNC:32394]	HGNC:32394	protein_coding	11	1649	2.23437	0.372759	0.553758
ENSG00000185507	IRF7	interferon regulatory factor 7 [Source:HGNC Symbol;Acc:HGNC:6122]	HGNC:6122	protein_coding	11	2628	32.4226	5.36013	4.22567
ENSG00000135899	SP110	SP110 nuclear body protein [Source:HGNC Symbol;Acc:HGNC:5401]	HGNC:5401	protein_coding	2	6865	3.55425	0.581998	0.171632
ENSG00000205364	MT1M	metallothionein 1M [Source:HGNC Symbol;Acc:HGNC:14296]	HGNC:14296	protein_coding	16	942	1.66847	0.271886	0.12508
ENSG00000164929	BAALC	brain and acute leukemia, cytoplasmic [Source:HGNC Symbol;Acc:HGNC:14333]	HGNC:14333	protein_coding	8	3997	2.01767	0.326794	0.125284
ENSG00000177409	SAMD9L	sterile alpha motif domain containing 9-like [Source:HGNC Symbol;Acc:HGNC:1349]	HGNC:1349	protein_coding	7	7135	128.012	20.7298	5.77568
ENSG00000144655	CSRNP1	cysteine-serine-rich nuclear protein 1 [Source:HGNC Symbol;Acc:HGNC:14300]	HGNC:14300	protein_coding	3	3214	7.31119	1.17938	3.41855
ENSG00000125726	CD70	CD70 molecule [Source:HGNC Symbol;Acc:HGNC:11937]	HGNC:11937	protein_coding	19	1532	2.52273	0.401227	0.269183
ENSG00000167601	AXL	AXL receptor tyrosine kinase [Source:HGNC Symbol;Acc:HGNC:905]	HGNC:905	protein_coding	19	5154	1.62972	0.253433	0.788704
ENSG00000196839	ADA	adenosine deaminase [Source:HGNC Symbol;Acc:HGNC:186]	HGNC:186	protein_coding	20	2852	12.7653	1.93973	2.58208
ENSG00000105835	NAMPT	nicotinamide phosphoribosyltransferase [Source:HGNC Symbol;Acc:HGNC:30092]	HGNC:30092	protein_coding	7	9049	24.1027	3.65679	5.32877
ENSG00000126353	CCR7	chemokine (C-C motif) receptor 7 [Source:HGNC Symbol;Acc:HGNC:1608]	HGNC:1608	protein_coding	17	2508	7.19134	1.03141	0.328859
ENSG00000128284	APOL3	apolipoprotein L, 3 [Source:HGNC Symbol;Acc:HGNC:14868]	HGNC:14868	protein_coding	22	5901	13.78	1.94442	0.833624
ENSG00000142089	IFITM3	interferon induced transmembrane protein 3 [Source:HGNC Symbol;Acc:HGNC:5414]	HGNC:5414	protein_coding	11	1348	129.764	18.2588	20.1475
ENSG00000135919	SERPINE2	serpin peptidase inhibitor, clade E (nexin, plasminogen activator inhibitor type 1), member 2 [Source:HGNC Symbol;Acc:HGNC:8951]	HGNC:8951	protein_coding	2	8891	2.43426	0.331272	1.40142
ENSG00000130589	HELZ2	helicase with zinc finger 2, transcriptional coactivator [Source:HGNC Symbol;Acc:HGNC:30021]	HGNC:30021	protein_coding	20	12066	29.2889	3.97356	1.5087
ENSG00000088827	SIGLEC1	sialic acid binding Ig-like lectin 1, sialoadhesin [Source:HGNC Symbol;Acc:HGNC:11127]	HGNC:11127	protein_coding	20	7886	65.773	8.85333	23.2521
ENSG00000111335	OAS2	2'-5'-oligoadenylate synthetase 2, 69/71kDa [Source:HGNC Symbol;Acc:HGNC:8087]	HGNC:8087	protein_coding	12	6264	126.183	16.9681	11.8691
ENSG00000132530	XAF1	XIAP associated factor 1 [Source:HGNC Symbol;Acc:HGNC:30932]	HGNC:30932	protein_coding	17	6615	12.6276	1.68421	0.614509
ENSG00000131979	GCH1	GTP cyclohydrolase 1 [Source:HGNC Symbol;Acc:HGNC:4193]	HGNC:4193	protein_coding	14	2951	56.2284	7.49864	23.9364
ENSG00000050730	TNIP3	TNFAIP3 interacting protein 3 [Source:HGNC Symbol;Acc:HGNC:19315]	HGNC:19315	protein_coding	4	3768	1.41546	0.176726	1.25862
ENSG00000161133	USP41	ubiquitin specific peptidase 41 [Source:HGNC Symbol;Acc:HGNC:20070]	HGNC:20070	protein_coding	22	1592	2.88082	0.337842	0.166525
ENSG00000144837	PLA1A	phospholipase A1 member A [Source:HGNC Symbol;Acc:HGNC:17661]	HGNC:17661	protein_coding	3	2202	1.69664	0.197729	0.254165
ENSG00000187608	ISG15	ISG15 ubiquitin-like modifier [Source:HGNC Symbol;Acc:HGNC:4053]	HGNC:4053	protein_coding	1	942	162.006	18.7873	21.7952
ENSG00000122643	NT5C3A	5'-nucleotidase, cytosolic IIIA [Source:HGNC Symbol;Acc:HGNC:17820]	HGNC:17820	protein_coding	7	3493	39.9355	4.61934	6.31629
ENSG00000175130	MARCKSL1	MARCKS-like 1 [Source:HGNC Symbol;Acc:HGNC:7142]	HGNC:7142	protein_coding	1	1699	17.1366	1.97477	10.0904
ENSG00000121594	CD80	CD80 molecule [Source:HGNC Symbol;Acc:HGNC:1700]	HGNC:1700	protein_coding	3	3201	16.0421	1.82426	2.76067
ENSG00000130707	ASS1	argininosuccinate synthase 1 [Source:HGNC Symbol;Acc:HGNC:758]	HGNC:758	protein_coding	9	3050	1.03907	0.117562	0.0482891
ENSG00000115009	CCL20	chemokine (C-C motif) ligand 20 [Source:HGNC Symbol;Acc:HGNC:10619]	HGNC:10619	protein_coding	2	1343	23.118	2.53637	79.201
ENSG00000105855	ITGB8	integrin, beta 8 [Source:HGNC Symbol;Acc:HGNC:6163]	HGNC:6163	protein_coding	7	15156	6.49918	0.706365	0.812402
ENSG00000137965	IFI44	interferon-induced protein 44 [Source:HGNC Symbol;Acc:HGNC:16938]	HGNC:16938	protein_coding	1	2038	104.326	10.682	9.72725
ENSG00000141574	SECTM1	secreted and transmembrane 1 [Source:HGNC Symbol;Acc:HGNC:10707]	HGNC:10707	protein_coding	17	2961	4.09847	0.389235	0.298443
ENSG00000136286	MYO1G	myosin IG [Source:HGNC Symbol;Acc:HGNC:13880]	HGNC:13880	protein_coding	7	8653	11.7081	1.06555	0.772749
ENSG00000105246	EBI3	Epstein-Barr virus induced 3 [Source:HGNC Symbol;Acc:HGNC:3129]	HGNC:3129	protein_coding	19	1284	46.0127	3.98936	4.33587
ENSG00000163121	NEURL3	neuralized E3 ubiquitin protein ligase 3 [Source:HGNC Symbol;Acc:HGNC:25162]	HGNC:25162	protein_coding	2	2497	5.57204	0.482078	0.224137
ENSG00000184979	USP18	ubiquitin specific peptidase 18 [Source:HGNC Symbol;Acc:HGNC:12616]	HGNC:12616	protein_coding	22	2129	41.4257	3.57288	4.09539
ENSG00000035720	STAP1	signal transducing adaptor family member 1 [Source:HGNC Symbol;Acc:HGNC:24133]	HGNC:24133	protein_coding	4	1655	7.23926	0.619013	0.249178
ENSG00000168062	BATF2	basic leucine zipper transcription factor, ATF-like 2 [Source:HGNC Symbol;Acc:HGNC:25163]	HGNC:25163	protein_coding	11	2844	13.6075	1.1527	0.279649
ENSG00000103313	MEFV	Mediterranean fever [Source:HGNC Symbol;Acc:HGNC:6998]	HGNC:6998	protein_coding	16	4819	1.22438	0.10098	0.067238
ENSG00000136244	IL6	interleukin 6 [Source:HGNC Symbol;Acc:HGNC:6018]	HGNC:6018	protein_coding	7	2069	2.86422	0.235196	0.555243
ENSG00000134470	IL15RA	interleukin 15 receptor, alpha [Source:HGNC Symbol;Acc:HGNC:5978]	HGNC:5978	protein_coding	10	3740	18.0221	1.45863	2.81174
ENSG00000138646	HERC5	HECT and RLD domain containing E3 ubiquitin protein ligase 5 [Source:HGNC Symbol;Acc:HGNC:24368]	HGNC:24368	protein_coding	4	4766	22.7705	1.77874	2.1261
ENSG00000117228	GBP1	guanylate binding protein 1, interferon-inducible [Source:HGNC Symbol;Acc:HGNC:4182]	HGNC:4182	protein_coding	1	4992	227.374	16.9462	44.1963
ENSG00000119917	IFIT3	interferon-induced protein with tetratricopeptide repeats 3 [Source:HGNC Symbol;Acc:HGNC:5411]	HGNC:5411	protein_coding	10	2640	386.171	27.9594	18.2205
ENSG00000197272	IL27	interleukin 27 [Source:HGNC Symbol;Acc:HGNC:19157]	HGNC:19157	protein_coding	16	1270	3.20548	0.221833	0.510268
ENSG00000115155	OTOF	otoferlin [Source:HGNC Symbol;Acc:HGNC:8515]	HGNC:8515	protein_coding	2	7885	1.21557	0.0812037	0.134487
ENSG00000138755	CXCL9	chemokine (C-X-C motif) ligand 9 [Source:HGNC Symbol;Acc:HGNC:7098]	HGNC:7098	protein_coding	4	2740	14.472	0.953427	1.0858
ENSG00000162654	GBP4	guanylate binding protein 4 [Source:HGNC Symbol;Acc:HGNC:20480]	HGNC:20480	protein_coding	1	6127	61.9601	4.01293	3.41823
ENSG00000108691	CCL2	chemokine (C-C motif) ligand 2 [Source:HGNC Symbol;Acc:HGNC:10618]	HGNC:10618	protein_coding	17	1986	97.8597	5.93221	2.74392
ENSG00000078081	LAMP3	lysosomal-associated membrane protein 3 [Source:HGNC Symbol;Acc:HGNC:14582]	HGNC:14582	protein_coding	3	3816	31.0051	1.81886	1.52068
ENSG00000185885	IFITM1	interferon induced transmembrane protein 1 [Source:HGNC Symbol;Acc:HGNC:5412]	HGNC:5412	protein_coding	11	1080	8.56465	0.498005	0.272744
ENSG00000271503	CCL5	chemokine (C-C motif) ligand 5 [Source:HGNC Symbol;Acc:HGNC:10632]	HGNC:10632	protein_coding	17	1512	309.834	17.9044	48.7628
ENSG00000154451	GBP5	guanylate binding protein 5 [Source:HGNC Symbol;Acc:HGNC:19895]	HGNC:19895	protein_coding	1	8143	59.9065	3.45976	4.51811
ENSG00000133106	EPSTI1	epithelial stromal interaction 1 (breast) [Source:HGNC Symbol;Acc:HGNC:16465]	HGNC:16465	protein_coding	13	4924	39.0512	2.13777	3.81066
ENSG00000183486	MX2	MX dynamin-like GTPase 2 [Source:HGNC Symbol;Acc:HGNC:7533]	HGNC:7533	protein_coding	21	13047	26.437	1.39964	1.22594
ENSG00000163568	AIM2	absent in melanoma 2 [Source:HGNC Symbol;Acc:HGNC:357]	HGNC:357	protein_coding	1	2009	5.36087	0.267718	0.0146622
ENSG00000140511	HAPLN3	hyaluronan and proteoglycan link protein 3 [Source:HGNC Symbol;Acc:HGNC:21446]	HGNC:21446	protein_coding	15	3524	5.31542	0.254372	0.593474
ENSG00000165949	IFI27	interferon, alpha-inducible protein 27 [Source:HGNC Symbol;Acc:HGNC:5397]	HGNC:5397	protein_coding	14	4147	3.92044	0.179103	0.51142
ENSG00000172817	CYP7B1	cytochrome P450, family 7, subfamily B, polypeptide 1 [Source:HGNC Symbol;Acc:HGNC:2652]	HGNC:2652	protein_coding	8	2282	1.73878	0.0785634	0.903569
ENSG00000154099	DNAAF1	dynein, axonemal, assembly factor 1 [Source:HGNC Symbol;Acc:HGNC:30539]	HGNC:30539	protein_coding	16	7783	3.4396	0.144792	0.931038
ENSG00000119922	IFIT2	interferon-induced protein with tetratricopeptide repeats 2 [Source:HGNC Symbol;Acc:HGNC:5409]	HGNC:5409	protein_coding	10	3489	121.007	4.88156	7.42952
ENSG00000134594	RAB33A	RAB33A, member RAS oncogene family [Source:HGNC Symbol;Acc:HGNC:9773]	HGNC:9773	protein_coding	X	1258	1.06503	0.0407181	0.960025
ENSG00000185745	IFIT1	interferon-induced protein with tetratricopeptide repeats 1 [Source:HGNC Symbol;Acc:HGNC:5407]	HGNC:5407	protein_coding	10	4613	115.093	3.84758	5.52347
ENSG00000157601	MX1	MX dynamin-like GTPase 1 [Source:HGNC Symbol;Acc:HGNC:7532]	HGNC:7532	protein_coding	21	8616	93.3253	3.04688	4.19828
ENSG00000141753	IGFBP4	insulin-like growth factor binding protein 4 [Source:HGNC Symbol;Acc:HGNC:5473]	HGNC:5473	protein_coding	17	2200	7.22606	0.232833	0.401678
ENSG00000134326	CMPK2	cytidine monophosphate (UMP-CMP) kinase 2, mitochondrial [Source:HGNC Symbol;Acc:HGNC:27015]	HGNC:27015	protein_coding	2	4302	62.0301	1.88724	3.33455
ENSG00000166165	CKB	creatine kinase, brain [Source:HGNC Symbol;Acc:HGNC:1991]	HGNC:1991	protein_coding	14	2669	36.0273	1.09394	51.8052
ENSG00000121858	TNFSF10	tumor necrosis factor (ligand) superfamily, member 10 [Source:HGNC Symbol;Acc:HGNC:11925]	HGNC:11925	protein_coding	3	3473	21.6778	0.641582	0.491929
ENSG00000163666	HESX1	HESX homeobox 1 [Source:HGNC Symbol;Acc:HGNC:4877]	HGNC:4877	protein_coding	3	1248	4.19103	0.123133	0.448454
ENSG00000206190	ATP10A	ATPase, class V, type 10A [Source:HGNC Symbol;Acc:HGNC:13542]	HGNC:13542	protein_coding	15	8409	1.95179	0.0548234	0.15413
ENSG00000196684	HSH2D	hematopoietic SH2 domain containing [Source:HGNC Symbol;Acc:HGNC:24920]	HGNC:24920	protein_coding	19	3398	1.9563	0.0452236	0.0433437
ENSG00000105825	TFPI2	tissue factor pathway inhibitor 2 [Source:HGNC Symbol;Acc:HGNC:11761]	HGNC:11761	protein_coding	7	2663	2.18664	0.048088	1.05083
ENSG00000169248	CXCL11	chemokine (C-X-C motif) ligand 11 [Source:HGNC Symbol;Acc:HGNC:10638]	HGNC:10638	protein_coding	4	1908	3.55154	0.0671165	0.0154383
ENSG00000104213	PDGFRL	platelet-derived growth factor receptor-like [Source:HGNC Symbol;Acc:HGNC:8805]	HGNC:8805	protein_coding	8	2409	1.78615	0.031895	0.0733658
ENSG00000135114	OASL	2'-5'-oligoadenylate synthetase-like [Source:HGNC Symbol;Acc:HGNC:8090]	HGNC:8090	protein_coding	12	3517	23.663	0.42237	0.762164
ENSG00000169245	CXCL10	chemokine (C-X-C motif) ligand 10 [Source:HGNC Symbol;Acc:HGNC:10637]	HGNC:10637	protein_coding	4	1176	85.3593	1.50272	1.87859
ENSG00000137959	IFI44L	interferon-induced protein 44-like [Source:HGNC Symbol;Acc:HGNC:17817]	HGNC:17817	protein_coding	1	10240	34.2802	0.582765	1.1679
ENSG00000004468	CD38	CD38 molecule [Source:HGNC Symbol;Acc:HGNC:1667]	HGNC:1667	protein_coding	4	6855	6.01008	0.0971412	0.0859413
ENSG00000134321	RSAD2	radical S-adenosyl methionine domain containing 2 [Source:HGNC Symbol;Acc:HGNC:30908]	HGNC:30908	protein_coding	2	4834	187.085	2.43719	3.42459
ENSG00000102794	IRG1	immunoresponsive 1 homolog (mouse) [Source:HGNC Symbol;Acc:HGNC:33904]	HGNC:33904	protein_coding	13	2177	10.0009	0.105882	0.270614
ENSG00000010030	ETV7	ets variant 7 [Source:HGNC Symbol;Acc:HGNC:18160]	HGNC:18160	protein_coding	6	2374	6.20804	0.0647304	0.0744474
ENSG00000275718	CCL15	chemokine (C-C motif) ligand 15 [Source:HGNC Symbol;Acc:HGNC:10613]	HGNC:10613	protein_coding	17	1560	6.70564	0.0656709	0.188823
ENSG00000131203	IDO1	indoleamine 2,3-dioxygenase 1 [Source:HGNC Symbol;Acc:HGNC:6059]	HGNC:6059	protein_coding	8	3261	124.182	1.17024	1.11105
ENSG00000124256	ZBP1	Z-DNA binding protein 1 [Source:HGNC Symbol;Acc:HGNC:16176]	HGNC:16176	protein_coding	20	5405	2.09747	0.0189541	0.0272492
ENSG00000128383	APOBEC3A	apolipoprotein B mRNA editing enzyme, catalytic polypeptide-like 3A [Source:HGNC Symbol;Acc:HGNC:17343]	HGNC:17343	protein_coding	22	2358	5.03728	0.0325848	0.0749526
ENSG00000113302	IL12B	interleukin 12B [Source:HGNC Symbol;Acc:HGNC:5970]	HGNC:5970	protein_coding	5	2761	52.1003	0.306115	14.4028
ENSG00000108700	CCL8	chemokine (C-C motif) ligand 8 [Source:HGNC Symbol;Acc:HGNC:10635]	HGNC:10635	protein_coding	17	1261	23.1297	0.101553	0.0233595
ENSG00000172183	ISG20	interferon stimulated exonuclease gene 20kDa [Source:HGNC Symbol;Acc:HGNC:6130]	HGNC:6130	protein_coding	15	7363	6.7502	0.0278274	0.0600089
ENSG00000087589	CASS4	Cas scaffolding protein family member 4 [Source:HGNC Symbol;Acc:HGNC:15878]	HGNC:15878	protein_coding	20	5069	0.716698	3.3044	0.0348665
ENSG00000185933	CALHM1	calcium homeostasis modulator 1 [Source:HGNC Symbol;Acc:HGNC:23494]	HGNC:23494	protein_coding	10	3053	0.641395	2.69287	0.144725
ENSG00000064195	DLX3	distal-less homeobox 3 [Source:HGNC Symbol;Acc:HGNC:2916]	HGNC:2916	protein_coding	17	2715	0.389093	1.57538	0.021699
ENSG00000179841	AKAP5	A kinase (PRKA) anchor protein 5 [Source:HGNC Symbol;Acc:HGNC:375]	HGNC:375	protein_coding	14	7512	0.356711	1.30581	0.0823461
ENSG00000095370	SH2D3C	SH2 domain containing 3C [Source:HGNC Symbol;Acc:HGNC:16884]	HGNC:16884	protein_coding	9	4659	1.22772	3.77111	0.259221
ENSG00000168427	KLHL30	kelch-like family member 30 [Source:HGNC Symbol;Acc:HGNC:24770]	HGNC:24770	protein_coding	2	3726	0.650016	1.9384	0.0869619
ENSG00000112137	PHACTR1	phosphatase and actin regulator 1 [Source:HGNC Symbol;Acc:HGNC:20990]	HGNC:20990	protein_coding	6	11200	0.41869	1.18225	0.123612
ENSG00000166963	MAP1A	microtubule-associated protein 1A [Source:HGNC Symbol;Acc:HGNC:6835]	HGNC:6835	protein_coding	15	10629	3.544	9.80467	1.02262
ENSG00000230778	ANKRD63	ankyrin repeat domain 63 [Source:HGNC Symbol;Acc:HGNC:40027]	HGNC:40027	protein_coding	15	1143	0.586093	1.61333	0.0515422
ENSG00000105245	NUMBL	numb homolog (Drosophila)-like [Source:HGNC Symbol;Acc:HGNC:8061]	HGNC:8061	protein_coding	19	5823	1.34956	3.70782	0.354104
ENSG00000135245	HILPDA	hypoxia inducible lipid droplet-associated [Source:HGNC Symbol;Acc:HGNC:28859]	HGNC:28859	protein_coding	7	2070	0.535226	1.44762	0.128071
ENSG00000166793	YPEL4	yippee-like 4 (Drosophila) [Source:HGNC Symbol;Acc:HGNC:18328]	HGNC:18328	protein_coding	11	4460	2.26459	5.9952	0.343437
ENSG00000101230	ISM1	isthmin 1, angiogenesis inhibitor [Source:HGNC Symbol;Acc:HGNC:16213]	HGNC:16213	protein_coding	20	2593	1.2222	3.04219	0.374879
ENSG00000171617	ENC1	ectodermal-neural cortex 1 (with BTB domain) [Source:HGNC Symbol;Acc:HGNC:3345]	HGNC:3345	protein_coding	5	5858	1.00722	2.47897	0.336903
ENSG00000175564	UCP3	uncoupling protein 3 (mitochondrial, proton carrier) [Source:HGNC Symbol;Acc:HGNC:12519]	HGNC:12519	protein_coding	11	3684	0.552518	1.33481	0.0959491
ENSG00000186451	SPATA12	spermatogenesis associated 12 [Source:HGNC Symbol;Acc:HGNC:23221]	HGNC:23221	protein_coding	3	2413	1.3454	3.20544	0.280769
ENSG00000116990	MYCL	v-myc avian myelocytomatosis viral oncogene lung carcinoma derived homolog [Source:HGNC Symbol;Acc:HGNC:7555]	HGNC:7555	protein_coding	1	5063	0.737903	1.75027	0.0523617
ENSG00000072422	RHOBTB1	Rho-related BTB domain containing 1 [Source:HGNC Symbol;Acc:HGNC:18738]	HGNC:18738	protein_coding	10	4841	0.644005	1.52368	0.25556
ENSG00000119401	TRIM32	tripartite motif containing 32 [Source:HGNC Symbol;Acc:HGNC:16380]	HGNC:16380	protein_coding	9	3780	0.477139	1.11797	0.0623415
ENSG00000134061	CD180	CD180 molecule [Source:HGNC Symbol;Acc:HGNC:6726]	HGNC:6726	protein_coding	5	5668	3.70936	8.5809	1.18491
ENSG00000205269	TMEM170B	transmembrane protein 170B [Source:HGNC Symbol;Acc:HGNC:34244]	HGNC:34244	protein_coding	6	8362	0.955192	2.18688	0.366355
ENSG00000103522	IL21R	interleukin 21 receptor [Source:HGNC Symbol;Acc:HGNC:6006]	HGNC:6006	protein_coding	16	5467	0.702225	1.57408	0.258625
ENSG00000111859	NEDD9	neural precursor cell expressed, developmentally down-regulated 9 [Source:HGNC Symbol;Acc:HGNC:7733]	HGNC:7733	protein_coding	6	10359	3.51699	7.84	0.759229
ENSG00000159784	FAM131B	family with sequence similarity 131, member B [Source:HGNC Symbol;Acc:HGNC:22202]	HGNC:22202	protein_coding	7	6430	0.653154	1.44588	0.215311
ENSG00000161277	THAP8	THAP domain containing 8 [Source:HGNC Symbol;Acc:HGNC:23191]	HGNC:23191	protein_coding	19	1825	1.90594	4.1961	0.419652
ENSG00000177301	KCNA2	potassium channel, voltage gated shaker related subfamily A, member 2 [Source:HGNC Symbol;Acc:HGNC:6220]	HGNC:6220	protein_coding	1	4012	1.20094	2.62373	0.24963
ENSG00000128694	OSGEPL1	O-sialoglycoprotein endopeptidase-like 1 [Source:HGNC Symbol;Acc:HGNC:23075]	HGNC:23075	protein_coding	2	3583	0.89169	1.92284	0.378173
ENSG00000186260	MKL2	MKL/myocardin-like 2 [Source:HGNC Symbol;Acc:HGNC:29819]	HGNC:29819	protein_coding	16	16578	0.708715	1.52483	0.239873
ENSG00000197296	FITM2	fat storage-inducing transmembrane protein 2 [Source:HGNC Symbol;Acc:HGNC:16135]	HGNC:16135	protein_coding	20	4597	0.868753	1.86641	0.378056
ENSG00000168061	SAC3D1	SAC3 domain containing 1 [Source:HGNC Symbol;Acc:HGNC:30179]	HGNC:30179	protein_coding	11	1772	1.80301	3.85909	0.56519
ENSG00000130475	FCHO1	FCH domain only 1 [Source:HGNC Symbol;Acc:HGNC:29002]	HGNC:29002	protein_coding	19	5694	1.44349	3.07664	0.64148
ENSG00000183307	CECR6	cat eye syndrome chromosome region, candidate 6 [Source:HGNC Symbol;Acc:HGNC:1844]	HGNC:1844	protein_coding	22	5069	2.2365	4.72419	0.511375
ENSG00000173928	SWSAP1	SWIM-type zinc finger 7 associated protein 1 [Source:HGNC Symbol;Acc:HGNC:26638]	HGNC:26638	protein_coding	19	1684	0.841511	1.76422	0.227395
ENSG00000179542	SLITRK4	SLIT and NTRK-like family, member 4 [Source:HGNC Symbol;Acc:HGNC:23502]	HGNC:23502	protein_coding	X	8914	1.32383	2.76114	0.393236
ENSG00000144677	CTDSPL	CTD (carboxy-terminal domain, RNA polymerase II, polypeptide A) small phosphatase-like [Source:HGNC Symbol;Acc:HGNC:16890]	HGNC:16890	protein_coding	3	5796	3.20513	6.6106	1.27563
ENSG00000166529	ZSCAN21	zinc finger and SCAN domain containing 21 [Source:HGNC Symbol;Acc:HGNC:13104]	HGNC:13104	protein_coding	7	2140	0.493639	1.01729	0.110117
ENSG00000112210	RAB23	RAB23, member RAS oncogene family [Source:HGNC Symbol;Acc:HGNC:14263]	HGNC:14263	protein_coding	6	4926	0.674737	1.38301	0.287029
ENSG00000178573	MAF	v-maf avian musculoaponeurotic fibrosarcoma oncogene homolog [Source:HGNC Symbol;Acc:HGNC:6776]	HGNC:6776	protein_coding	16	6976	6.711	13.6025	1.22453
ENSG00000152133	GPATCH11	G patch domain containing 11 [Source:HGNC Symbol;Acc:HGNC:26768]	HGNC:26768	protein_coding	2	4040	2.57018	5.16671	1.11555
ENSG00000172716	SLFN11	schlafen family member 11 [Source:HGNC Symbol;Acc:HGNC:26633]	HGNC:26633	protein_coding	17	5982	6.09035	12.1936	1.88103
ENSG00000132514	CLEC10A	C-type lectin domain family 10, member A [Source:HGNC Symbol;Acc:HGNC:16916]	HGNC:16916	protein_coding	17	2469	0.0939205	1.69085	0.536872
ENSG00000227507	LTB	lymphotoxin beta (TNF superfamily, member 3) [Source:HGNC Symbol;Acc:HGNC:6711]	HGNC:6711	protein_coding	6	1535	0.822483	1.95216	29.6483
ENSG00000178821	TMEM52	transmembrane protein 52 [Source:HGNC Symbol;Acc:HGNC:27916]	HGNC:27916	protein_coding	1	1594	0.145477	1.09259	0.831579
ENSG00000091129	NRCAM	neuronal cell adhesion molecule [Source:HGNC Symbol;Acc:HGNC:7994]	HGNC:7994	protein_coding	7	8193	0.26731	1.54739	1.3015
ENSG00000142765	SYTL1	synaptotagmin-like 1 [Source:HGNC Symbol;Acc:HGNC:15584]	HGNC:15584	protein_coding	1	5584	0.599842	2.82077	3.12816
ENSG00000176974	SHMT1	serine hydroxymethyltransferase 1 (soluble) [Source:HGNC Symbol;Acc:HGNC:10850]	HGNC:10850	protein_coding	17	7281	0.311409	1.32965	1.75581
ENSG00000133069	TMCC2	transmembrane and coiled-coil domain family 2 [Source:HGNC Symbol;Acc:HGNC:24239]	HGNC:24239	protein_coding	1	4922	0.554885	1.3425	5.36822
ENSG00000198467	TPM2	tropomyosin 2 (beta) [Source:HGNC Symbol;Acc:HGNC:12011]	HGNC:12011	protein_coding	9	4047	0.738523	2.39219	4.6874
ENSG00000186205	00:00:00	mitochondrial amidoxime reducing component 1 [Source:HGNC Symbol;Acc:HGNC:26189]	HGNC:26189	protein_coding	1	9258	0.512082	2.51192	2.01721
ENSG00000101280	ANGPT4	angiopoietin 4 [Source:HGNC Symbol;Acc:HGNC:487]	HGNC:487	protein_coding	20	4676	0.247957	1.54459	0.718141
ENSG00000141401	IMPA2	inositol(myo)-1(or 4)-monophosphatase 2 [Source:HGNC Symbol;Acc:HGNC:6051]	HGNC:6051	protein_coding	18	3825	0.336804	1.17178	1.67112
ENSG00000184292	TACSTD2	tumor-associated calcium signal transducer 2 [Source:HGNC Symbol;Acc:HGNC:11530]	HGNC:11530	protein_coding	1	2351	1.83022	8.07241	6.84099
ENSG00000139182	CLSTN3	calsyntenin 3 [Source:HGNC Symbol;Acc:HGNC:18371]	HGNC:18371	protein_coding	12	6865	0.536704	1.8318	2.59165
ENSG00000155530	LRGUK	leucine-rich repeats and guanylate kinase domain containing [Source:HGNC Symbol;Acc:HGNC:21964]	HGNC:21964	protein_coding	7	3249	0.364794	1.65542	1.24208
ENSG00000214402	LCNL1	lipocalin-like 1 [Source:HGNC Symbol;Acc:HGNC:34436]	HGNC:34436	protein_coding	9	4052	0.34973	2.40188	0.748767
ENSG00000198794	SCAMP5	secretory carrier membrane protein 5 [Source:HGNC Symbol;Acc:HGNC:30386]	HGNC:30386	protein_coding	15	4873	0.333107	1.16679	1.36613
ENSG00000176533	GNG7	guanine nucleotide binding protein (G protein), gamma 7 [Source:HGNC Symbol;Acc:HGNC:4410]	HGNC:4410	protein_coding	19	4561	0.3107	1.01076	1.35625
ENSG00000173530	TNFRSF10D	tumor necrosis factor receptor superfamily, member 10d, decoy with truncated death domain [Source:HGNC Symbol;Acc:HGNC:11907]	HGNC:11907	protein_coding	8	3538	3.26257	7.69508	19.1824
ENSG00000205517	RGL3	ral guanine nucleotide dissociation stimulator-like 3 [Source:HGNC Symbol;Acc:HGNC:30282]	HGNC:30282	protein_coding	19	4358	0.384295	1.21652	1.61544
ENSG00000011083	SLC6A7	solute carrier family 6 (neurotransmitter transporter), member 7 [Source:HGNC Symbol;Acc:HGNC:11054]	HGNC:11054	protein_coding	5	4391	0.569177	2.70057	1.57646
ENSG00000168306	ACOX2	acyl-CoA oxidase 2, branched chain [Source:HGNC Symbol;Acc:HGNC:120]	HGNC:120	protein_coding	3	3859	0.754471	2.97995	2.48078
ENSG00000173198	CYSLTR1	cysteinyl leukotriene receptor 1 [Source:HGNC Symbol;Acc:HGNC:17451]	HGNC:17451	protein_coding	X	5571	0.619742	2.06879	2.41108
ENSG00000180767	CHST13	carbohydrate (chondroitin 4) sulfotransferase 13 [Source:HGNC Symbol;Acc:HGNC:21755]	HGNC:21755	protein_coding	3	1789	1.41142	6.3707	4.00106
ENSG00000122574	WIPF3	WAS/WASL interacting protein family, member 3 [Source:HGNC Symbol;Acc:HGNC:22004]	HGNC:22004	protein_coding	7	6065	0.28888	1.68914	0.616811
ENSG00000165071	TMEM71	transmembrane protein 71 [Source:HGNC Symbol;Acc:HGNC:26572]	HGNC:26572	protein_coding	8	3332	0.402103	1.56037	1.25534
ENSG00000132821	VSTM2L	V-set and transmembrane domain containing 2 like [Source:HGNC Symbol;Acc:HGNC:16096]	HGNC:16096	protein_coding	20	1959	0.723381	2.41866	2.57123
ENSG00000147408	CSGALNACT1	chondroitin sulfate N-acetylgalactosaminyltransferase 1 [Source:HGNC Symbol;Acc:HGNC:24290]	HGNC:24290	protein_coding	8	6580	0.743989	2.21475	2.96354
ENSG00000143845	ETNK2	ethanolamine kinase 2 [Source:HGNC Symbol;Acc:HGNC:25575]	HGNC:25575	protein_coding	1	4472	0.835421	2.7662	2.93115
ENSG00000163513	TGFBR2	transforming growth factor, beta receptor II (70/80kDa) [Source:HGNC Symbol;Acc:HGNC:11773]	HGNC:11773	protein_coding	3	4704	12.7349	42.3594	44.147
ENSG00000022267	FHL1	four and a half LIM domains 1 [Source:HGNC Symbol;Acc:HGNC:3702]	HGNC:3702	protein_coding	X	5997	2.21265	6.90152	8.02105
ENSG00000148483	TMEM236	transmembrane protein 236 [Source:HGNC Symbol;Acc:HGNC:23473]	HGNC:23473	protein_coding	10	5464	0.740335	4.00768	1.52565
ENSG00000150907	FOXO1	forkhead box O1 [Source:HGNC Symbol;Acc:HGNC:3819]	HGNC:3819	protein_coding	13	5811	0.727163	1.64838	3.50273
ENSG00000150967	ABCB9	ATP-binding cassette, sub-family B (MDR/TAP), member 9 [Source:HGNC Symbol;Acc:HGNC:50]	HGNC:50	protein_coding	12	13291	0.347004	1.53581	0.855478
ENSG00000141750	STAC2	SH3 and cysteine rich domain 2 [Source:HGNC Symbol;Acc:HGNC:23990]	HGNC:23990	protein_coding	17	3362	0.651419	1.70643	2.68104
ENSG00000143028	SYPL2	synaptophysin-like 2 [Source:HGNC Symbol;Acc:HGNC:27638]	HGNC:27638	protein_coding	1	3963	0.279565	1.02757	0.81018
ENSG00000058404	CAMK2B	calcium/calmodulin-dependent protein kinase II beta [Source:HGNC Symbol;Acc:HGNC:1461]	HGNC:1461	protein_coding	7	8159	0.808429	3.40903	2.02898
ENSG00000173581	CCDC106	coiled-coil domain containing 106 [Source:HGNC Symbol;Acc:HGNC:30181]	HGNC:30181	protein_coding	19	2709	0.817953	2.66611	2.62052
ENSG00000168268	NT5DC2	5'-nucleotidase domain containing 2 [Source:HGNC Symbol;Acc:HGNC:25717]	HGNC:25717	protein_coding	3	4719	1.15205	2.92534	4.60041
ENSG00000147231	CXorf57	chromosome X open reading frame 57 [Source:HGNC Symbol;Acc:HGNC:25486]	HGNC:25486	protein_coding	X	4853	0.366335	1.68352	0.782994
ENSG00000115884	SDC1	syndecan 1 [Source:HGNC Symbol;Acc:HGNC:10658]	HGNC:10658	protein_coding	2	3595	0.94605	2.97793	2.94973
ENSG00000156398	SFXN2	sideroflexin 2 [Source:HGNC Symbol;Acc:HGNC:16086]	HGNC:16086	protein_coding	10	8034	0.538786	1.53657	1.80023
ENSG00000157470	FAM81A	family with sequence similarity 81, member A [Source:HGNC Symbol;Acc:HGNC:28379]	HGNC:28379	protein_coding	15	5578	1.01621	3.39315	2.86748
ENSG00000115194	SLC30A3	solute carrier family 30 (zinc transporter), member 3 [Source:HGNC Symbol;Acc:HGNC:11014]	HGNC:11014	protein_coding	2	5978	2.47828	8.09308	7.03149
ENSG00000160593	AMICA1	adhesion molecule, interacts with CXADR antigen 1 [Source:HGNC Symbol;Acc:HGNC:19084]	HGNC:19084	protein_coding	11	8587	2.22939	7.11352	6.2741
ENSG00000177791	MYOZ1	myozenin 1 [Source:HGNC Symbol;Acc:HGNC:13752]	HGNC:13752	protein_coding	10	1541	6.40376	17.4844	20.6252
ENSG00000181631	P2RY13	purinergic receptor P2Y, G-protein coupled, 13 [Source:HGNC Symbol;Acc:HGNC:4537]	HGNC:4537	protein_coding	3	2764	0.484735	3.70646	0.554172
ENSG00000119950	MXI1	MAX interactor 1, dimerization protein [Source:HGNC Symbol;Acc:HGNC:7534]	HGNC:7534	protein_coding	10	4607	0.827718	3.05205	1.95651
ENSG00000106123	EPHB6	EPH receptor B6 [Source:HGNC Symbol;Acc:HGNC:3396]	HGNC:3396	protein_coding	7	5325	0.706435	2.10184	2.03567
ENSG00000108960	MMD	monocyte to macrophage differentiation-associated [Source:HGNC Symbol;Acc:HGNC:7153]	HGNC:7153	protein_coding	17	3177	2.44112	5.92527	8.47438
ENSG00000077009	NMRK2	nicotinamide riboside kinase 2 [Source:HGNC Symbol;Acc:HGNC:17871]	HGNC:17871	protein_coding	19	1141	2.03234	5.31986	6.53152
ENSG00000139344	AMDHD1	amidohydrolase domain containing 1 [Source:HGNC Symbol;Acc:HGNC:28577]	HGNC:28577	protein_coding	12	2686	2.35017	8.72475	5.29688
ENSG00000099330	OCEL1	occludin/ELL domain containing 1 [Source:HGNC Symbol;Acc:HGNC:26221]	HGNC:26221	protein_coding	19	1867	1.10404	3.49811	2.85571
ENSG00000165795	NDRG2	NDRG family member 2 [Source:HGNC Symbol;Acc:HGNC:14460]	HGNC:14460	protein_coding	14	7550	1.7541	5.14269	4.83006
ENSG00000204228	HSD17B8	hydroxysteroid (17-beta) dehydrogenase 8 [Source:HGNC Symbol;Acc:HGNC:3554]	HGNC:3554	protein_coding	6	1171	0.748102	1.64037	2.74188
ENSG00000159374	M1AP	meiosis 1 associated protein [Source:HGNC Symbol;Acc:HGNC:25183]	HGNC:25183	protein_coding	2	3000	1.27969	2.65508	4.73266
ENSG00000133135	RNF128	ring finger protein 128, E3 ubiquitin protein ligase [Source:HGNC Symbol;Acc:HGNC:21153]	HGNC:21153	protein_coding	X	3432	3.536	10.3059	9.29523
ENSG00000164663	USP49	ubiquitin specific peptidase 49 [Source:HGNC Symbol;Acc:HGNC:20078]	HGNC:20078	protein_coding	6	10921	0.457697	1.20307	1.31894
ENSG00000113758	DBN1	drebrin 1 [Source:HGNC Symbol;Acc:HGNC:2695]	HGNC:2695	protein_coding	5	5119	2.90422	10.9821	5.75432
ENSG00000161513	FDXR	ferredoxin reductase [Source:HGNC Symbol;Acc:HGNC:3642]	HGNC:3642	protein_coding	17	3599	0.594204	1.54424	1.66147
ENSG00000134072	CAMK1	calcium/calmodulin-dependent protein kinase I [Source:HGNC Symbol;Acc:HGNC:1459]	HGNC:1459	protein_coding	3	2720	2.48183	5.37657	8.26294
ENSG00000101412	E2F1	E2F transcription factor 1 [Source:HGNC Symbol;Acc:HGNC:3113]	HGNC:3113	protein_coding	20	2503	1.58525	3.70412	4.77798
ENSG00000156414	TDRD9	tudor domain containing 9 [Source:HGNC Symbol;Acc:HGNC:20122]	HGNC:20122	protein_coding	14	5480	5.73612	12.5348	18.3081
ENSG00000163331	DAPL1	death associated protein-like 1 [Source:HGNC Symbol;Acc:HGNC:21490]	HGNC:21490	protein_coding	2	1505	0.821758	1.85493	2.52483
ENSG00000143412	ANXA9	annexin A9 [Source:HGNC Symbol;Acc:HGNC:547]	HGNC:547	protein_coding	1	1826	0.903063	3.43639	1.64543
ENSG00000158887	MPZ	myelin protein zero [Source:HGNC Symbol;Acc:HGNC:7225]	HGNC:7225	protein_coding	1	2154	1.04067	2.53263	2.94017
ENSG00000106992	AK1	adenylate kinase 1 [Source:HGNC Symbol;Acc:HGNC:361]	HGNC:361	protein_coding	9	2667	1.47811	3.21706	4.64984
ENSG00000136982	DSCC1	DNA replication and sister chromatid cohesion 1 [Source:HGNC Symbol;Acc:HGNC:24453]	HGNC:24453	protein_coding	8	2603	0.376139	1.17087	0.826091
ENSG00000148700	ADD3	adducin 3 (gamma) [Source:HGNC Symbol;Acc:HGNC:245]	HGNC:245	protein_coding	10	6541	1.56775	3.91947	4.23765
ENSG00000167900	TK1	thymidine kinase 1, soluble [Source:HGNC Symbol;Acc:HGNC:11830]	HGNC:11830	protein_coding	17	1861	5.05342	10.6658	16.0973
ENSG00000162174	ASRGL1	asparaginase like 1 [Source:HGNC Symbol;Acc:HGNC:16448]	HGNC:16448	protein_coding	11	4586	1.96641	4.76938	5.40826
ENSG00000150681	RGS18	regulator of G-protein signaling 18 [Source:HGNC Symbol;Acc:HGNC:14261]	HGNC:14261	protein_coding	1	2806	1.33143	3.48669	3.38024
ENSG00000137078	SIT1	signaling threshold regulating transmembrane adaptor 1 [Source:HGNC Symbol;Acc:HGNC:17710]	HGNC:17710	protein_coding	9	1327	0.407744	1.87214	0.577141
ENSG00000170458	CD14	CD14 molecule [Source:HGNC Symbol;Acc:HGNC:1628]	HGNC:1628	protein_coding	5	1886	1.36615	2.8382	4.2326
ENSG00000139508	SLC46A3	solute carrier family 46, member 3 [Source:HGNC Symbol;Acc:HGNC:27501]	HGNC:27501	protein_coding	13	3776	3.00234	8.09182	7.16127
ENSG00000164023	SGMS2	sphingomyelin synthase 2 [Source:HGNC Symbol;Acc:HGNC:28395]	HGNC:28395	protein_coding	4	7635	1.07314	2.21733	3.29093
ENSG00000142798	HSPG2	heparan sulfate proteoglycan 2 [Source:HGNC Symbol;Acc:HGNC:5273]	HGNC:5273	protein_coding	1	17666	2.29419	5.48738	6.07435
ENSG00000155849	ELMO1	engulfment and cell motility 1 [Source:HGNC Symbol;Acc:HGNC:16286]	HGNC:16286	protein_coding	7	9570	1.59655	4.55764	3.51814
ENSG00000128567	PODXL	podocalyxin-like [Source:HGNC Symbol;Acc:HGNC:9171]	HGNC:9171	protein_coding	7	6874	1.33813	5.097	2.20687
ENSG00000136854	STXBP1	syntaxin binding protein 1 [Source:HGNC Symbol;Acc:HGNC:11444]	HGNC:11444	protein_coding	9	6650	1.10036	3.61259	2.05973
ENSG00000132846	ZBED3	zinc finger, BED-type containing 3 [Source:HGNC Symbol;Acc:HGNC:20711]	HGNC:20711	protein_coding	5	6514	0.43905	2.07205	0.569773
ENSG00000185112	FAM43A	family with sequence similarity 43, member A [Source:HGNC Symbol;Acc:HGNC:26888]	HGNC:26888	protein_coding	3	2494	0.299599	1.78686	0.307083
ENSG00000169814	BTD	biotinidase [Source:HGNC Symbol;Acc:HGNC:1122]	HGNC:1122	protein_coding	3	3704	1.02255	2.16427	2.95041
ENSG00000180354	MTURN	maturin, neural progenitor differentiation regulator homolog (Xenopus) [Source:HGNC Symbol;Acc:HGNC:25457]	HGNC:25457	protein_coding	7	6532	0.548287	1.34097	1.34835
ENSG00000160284	SPATC1L	spermatogenesis and centriole associated 1-like [Source:HGNC Symbol;Acc:HGNC:1298]	HGNC:1298	protein_coding	21	2333	0.508022	1.56985	0.984825
ENSG00000173898	SPTBN2	spectrin, beta, non-erythrocytic 2 [Source:HGNC Symbol;Acc:HGNC:11276]	HGNC:11276	protein_coding	11	9137	1.79064	5.1156	3.7429
ENSG00000186231	KLHL32	kelch-like family member 32 [Source:HGNC Symbol;Acc:HGNC:21221]	HGNC:21221	protein_coding	6	4124	0.531055	1.63333	1.0214
ENSG00000077782	FGFR1	fibroblast growth factor receptor 1 [Source:HGNC Symbol;Acc:HGNC:3688]	HGNC:3688	protein_coding	8	12698	8.0048	19.6716	19.0197
ENSG00000132535	DLG4	discs, large homolog 4 (Drosophila) [Source:HGNC Symbol;Acc:HGNC:2903]	HGNC:2903	protein_coding	17	5746	0.739873	1.90327	1.67121
ENSG00000165244	ZNF367	zinc finger protein 367 [Source:HGNC Symbol;Acc:HGNC:18320]	HGNC:18320	protein_coding	9	3646	0.501742	1.81937	0.79983
ENSG00000124406	ATP8A1	ATPase, aminophospholipid transporter (APLT), class I, type 8A, member 1 [Source:HGNC Symbol;Acc:HGNC:13531]	HGNC:13531	protein_coding	4	11199	0.839755	1.94163	2.0595
ENSG00000139173	TMEM117	transmembrane protein 117 [Source:HGNC Symbol;Acc:HGNC:25308]	HGNC:25308	protein_coding	12	3440	3.49782	9.59693	7.21852
ENSG00000173638	SLC19A1	solute carrier family 19 (folate transporter), member 1 [Source:HGNC Symbol;Acc:HGNC:10937]	HGNC:10937	protein_coding	21	9998	0.412331	1.09896	0.863244
ENSG00000111796	KLRB1	killer cell lectin-like receptor subfamily B, member 1 [Source:HGNC Symbol;Acc:HGNC:6373]	HGNC:6373	protein_coding	12	1448	0.355877	1.37963	0.50857
ENSG00000120756	PLS1	plastin 1 [Source:HGNC Symbol;Acc:HGNC:9090]	HGNC:9090	protein_coding	3	5294	1.11453	2.4528	2.77092
ENSG00000166508	MCM7	minichromosome maintenance complex component 7 [Source:HGNC Symbol;Acc:HGNC:6950]	HGNC:6950	protein_coding	7	4387	2.87785	6.23507	7.22477
ENSG00000174684	B4GAT1	beta-1,4-glucuronyltransferase 1 [Source:HGNC Symbol;Acc:HGNC:15685]	HGNC:15685	protein_coding	11	2072	2.90981	6.19278	7.37831
ENSG00000184117	NIPSNAP1	nipsnap homolog 1 (C. elegans) [Source:HGNC Symbol;Acc:HGNC:7827]	HGNC:7827	protein_coding	22	3067	4.13324	8.76826	10.4879
ENSG00000112394	SLC16A10	solute carrier family 16 (aromatic amino acid transporter), member 10 [Source:HGNC Symbol;Acc:HGNC:17027]	HGNC:17027	protein_coding	6	11237	0.584694	1.24902	1.47321
ENSG00000100504	PYGL	phosphorylase, glycogen, liver [Source:HGNC Symbol;Acc:HGNC:9725]	HGNC:9725	protein_coding	14	4798	4.4303	9.85392	10.6885
ENSG00000164120	HPGD	hydroxyprostaglandin dehydrogenase 15-(NAD) [Source:HGNC Symbol;Acc:HGNC:5154]	HGNC:5154	protein_coding	4	5529	16.5199	35.8026	40.5378
ENSG00000111729	CLEC4A	C-type lectin domain family 4, member A [Source:HGNC Symbol;Acc:HGNC:13257]	HGNC:13257	protein_coding	12	1281	0.804544	2.29925	1.49466
ENSG00000171766	GATM	glycine amidinotransferase (L-arginine:glycine amidinotransferase) [Source:HGNC Symbol;Acc:HGNC:4175]	HGNC:4175	protein_coding	15	6644	1.12075	2.33219	2.85076
ENSG00000164850	GPER1	G protein-coupled estrogen receptor 1 [Source:HGNC Symbol;Acc:HGNC:4485]	HGNC:4485	protein_coding	7	3149	2.30736	8.14953	3.44234
ENSG00000187676	B3GALTL	beta 1,3-galactosyltransferase-like [Source:HGNC Symbol;Acc:HGNC:20207]	HGNC:20207	protein_coding	13	4566	1.92423	4.49298	4.33523
ENSG00000165804	ZNF219	zinc finger protein 219 [Source:HGNC Symbol;Acc:HGNC:13011]	HGNC:13011	protein_coding	14	6679	3.63009	7.92623	8.68828
ENSG00000278535	DHRS11	dehydrogenase/reductase (SDR family) member 11 [Source:HGNC Symbol;Acc:HGNC:28639]	HGNC:28639	protein_coding	17	5462	2.07558	5.2283	4.28201
ENSG00000168781	PPIP5K1	diphosphoinositol pentakisphosphate kinase 1 [Source:HGNC Symbol;Acc:HGNC:29023]	HGNC:29023	protein_coding	15	8075	0.749833	1.63344	1.76556
ENSG00000187840	EIF4EBP1	eukaryotic translation initiation factor 4E binding protein 1 [Source:HGNC Symbol;Acc:HGNC:3288]	HGNC:3288	protein_coding	8	1073	17.6493	41.5324	37.8842
ENSG00000188747	NOXA1	NADPH oxidase activator 1 [Source:HGNC Symbol;Acc:HGNC:10668]	HGNC:10668	protein_coding	9	1678	0.798455	1.93843	1.65012
ENSG00000185432	METTL7A	methyltransferase like 7A [Source:HGNC Symbol;Acc:HGNC:24550]	HGNC:24550	protein_coding	12	4083	6.22209	15.0672	12.7839
ENSG00000073111	MCM2	minichromosome maintenance complex component 2 [Source:HGNC Symbol;Acc:HGNC:6944]	HGNC:6944	protein_coding	3	4902	2.43884	5.07322	5.75066
ENSG00000121039	RDH10	retinol dehydrogenase 10 (all-trans) [Source:HGNC Symbol;Acc:HGNC:19975]	HGNC:19975	protein_coding	8	5321	0.924867	2.47886	1.6829
ENSG00000204381	LAYN	layilin [Source:HGNC Symbol;Acc:HGNC:29471]	HGNC:29471	protein_coding	11	3144	1.27844	3.78798	2.09867
ENSG00000172967	XKR3	XK, Kell blood group complex subunit-related family, member 3 [Source:HGNC Symbol;Acc:HGNC:28778]	HGNC:28778	protein_coding	22	1690	0.381147	1.75796	0.400885
ENSG00000185614	FAM212A	family with sequence similarity 212, member A [Source:HGNC Symbol;Acc:HGNC:32480]	HGNC:32480	protein_coding	3	1040	0.222971	1.69924	0.141617
ENSG00000184481	FOXO4	forkhead box O4 [Source:HGNC Symbol;Acc:HGNC:7139]	HGNC:7139	protein_coding	X	3447	1.01657	2.77144	1.77747
ENSG00000205309	NT5M	5',3'-nucleotidase, mitochondrial [Source:HGNC Symbol;Acc:HGNC:15769]	HGNC:15769	protein_coding	17	1961	0.446725	1.31911	0.721012
ENSG00000183049	CAMK1D	calcium/calmodulin-dependent protein kinase ID [Source:HGNC Symbol;Acc:HGNC:19341]	HGNC:19341	protein_coding	10	8762	0.34405	1.12537	0.500913
ENSG00000102003	SYP	synaptophysin [Source:HGNC Symbol;Acc:HGNC:11506]	HGNC:11506	protein_coding	X	5215	0.499006	1.37021	0.858556
ENSG00000163590	PPM1L	protein phosphatase, Mg2+/Mn2+ dependent, 1L [Source:HGNC Symbol;Acc:HGNC:16381]	HGNC:16381	protein_coding	3	12447	0.585815	1.41567	1.13831
ENSG00000138814	PPP3CA	protein phosphatase 3, catalytic subunit, alpha isozyme [Source:HGNC Symbol;Acc:HGNC:9314]	HGNC:9314	protein_coding	4	5213	2.69369	8.84838	3.84803
ENSG00000158715	SLC45A3	solute carrier family 45, member 3 [Source:HGNC Symbol;Acc:HGNC:8642]	HGNC:8642	protein_coding	1	3702	2.60996	9.2083	3.44533
ENSG00000158481	CD1C	CD1c molecule [Source:HGNC Symbol;Acc:HGNC:1636]	HGNC:1636	protein_coding	1	1435	0.754113	1.76694	1.49848
ENSG00000118162	KPTN	kaptin (actin binding protein) [Source:HGNC Symbol;Acc:HGNC:6404]	HGNC:6404	protein_coding	19	2124	0.618664	1.30229	1.3591
ENSG00000096092	TMEM14A	transmembrane protein 14A [Source:HGNC Symbol;Acc:HGNC:21076]	HGNC:21076	protein_coding	6	992	0.857119	2.58182	1.30653
ENSG00000115255	REEP6	receptor accessory protein 6 [Source:HGNC Symbol;Acc:HGNC:30078]	HGNC:30078	protein_coding	19	2449	0.568125	1.20267	1.22685
ENSG00000196636	ACN9	ACN9 homolog (S. cerevisiae) [Source:HGNC Symbol;Acc:HGNC:21752]	HGNC:21752	protein_coding	7	2303	0.436325	1.00089	0.856959
ENSG00000048140	TSPAN17	tetraspanin 17 [Source:HGNC Symbol;Acc:HGNC:13594]	HGNC:13594	protein_coding	5	5215	15.405	32.4922	32.5743
ENSG00000115594	IL1R1	interleukin 1 receptor, type I [Source:HGNC Symbol;Acc:HGNC:5993]	HGNC:5993	protein_coding	2	7083	1.34957	3.26519	2.48693
ENSG00000161544	CYGB	cytoglobin [Source:HGNC Symbol;Acc:HGNC:16505]	HGNC:16505	protein_coding	17	2949	7.65365	17.8648	14.3636
ENSG00000183496	MEX3B	mex-3 RNA binding family member B [Source:HGNC Symbol;Acc:HGNC:25297]	HGNC:25297	protein_coding	15	4364	0.283397	1.20898	0.290244
ENSG00000257093	KIAA1147	KIAA1147 [Source:HGNC Symbol;Acc:HGNC:29472]	HGNC:29472	protein_coding	7	7356	2.02453	5.51159	3.24757
ENSG00000076770	MBNL3	muscleblind-like splicing regulator 3 [Source:HGNC Symbol;Acc:HGNC:20564]	HGNC:20564	protein_coding	X	12199	0.688545	1.54102	1.34255
ENSG00000166352	C11orf74	chromosome 11 open reading frame 74 [Source:HGNC Symbol;Acc:HGNC:25142]	HGNC:25142	protein_coding	11	1474	1.25856	2.97123	2.29816
ENSG00000166123	GPT2	glutamic pyruvate transaminase (alanine aminotransferase) 2 [Source:HGNC Symbol;Acc:HGNC:18062]	HGNC:18062	protein_coding	16	6354	0.502821	1.3745	0.792735
ENSG00000005884	ITGA3	integrin, alpha 3 (antigen CD49C, alpha 3 subunit of VLA-3 receptor) [Source:HGNC Symbol;Acc:HGNC:6139]	HGNC:6139	protein_coding	17	9802	17.191	35.0312	36.2961
ENSG00000275895	U2AF1	U2 small nuclear RNA auxiliary factor 1 [Source:HGNC Symbol;Acc:HGNC:12453]	HGNC:12453	protein_coding	21	5603	0.110365	2.48209	0.021029
ENSG00000162817	C1orf115	chromosome 1 open reading frame 115 [Source:HGNC Symbol;Acc:HGNC:25873]	HGNC:25873	protein_coding	1	3413	1.97035	6.58864	2.52015
ENSG00000150054	MPP7	membrane protein, palmitoylated 7 (MAGUK p55 subfamily member 7) [Source:HGNC Symbol;Acc:HGNC:26542]	HGNC:26542	protein_coding	10	6167	0.852305	2.26339	1.36129
ENSG00000005882	PDK2	pyruvate dehydrogenase kinase, isozyme 2 [Source:HGNC Symbol;Acc:HGNC:8810]	HGNC:8810	protein_coding	17	5481	1.70172	4.72421	2.58502
ENSG00000158683	PKD1L1	polycystic kidney disease 1 like 1 [Source:HGNC Symbol;Acc:HGNC:18053]	HGNC:18053	protein_coding	7	9538	1.48304	3.73246	2.47683
ENSG00000132383	RPA1	replication protein A1, 70kDa [Source:HGNC Symbol;Acc:HGNC:10289]	HGNC:10289	protein_coding	17	5492	5.23098	11.8498	9.51486
ENSG00000183044	ABAT	4-aminobutyrate aminotransferase [Source:HGNC Symbol;Acc:HGNC:23]	HGNC:23	protein_coding	16	9744	0.914909	1.96083	1.75336
ENSG00000170345	FOS	FBJ murine osteosarcoma viral oncogene homolog [Source:HGNC Symbol;Acc:HGNC:3796]	HGNC:3796	protein_coding	14	3238	0.557007	2.23054	0.554922
ENSG00000274286	ADRA2B	adrenoceptor alpha 2B [Source:HGNC Symbol;Acc:HGNC:282]	HGNC:282	protein_coding	2	3371	6.95539	28.1569	6.83325
ENSG00000076864	RAP1GAP	RAP1 GTPase activating protein [Source:HGNC Symbol;Acc:HGNC:9858]	HGNC:9858	protein_coding	1	5755	4.88896	12.3942	7.65712
ENSG00000196586	MYO6	myosin VI [Source:HGNC Symbol;Acc:HGNC:7605]	HGNC:7605	protein_coding	6	8785	3.32004	7.00276	6.24669
ENSG00000179270	C2orf71	chromosome 2 open reading frame 71 [Source:HGNC Symbol;Acc:HGNC:34383]	HGNC:34383	protein_coding	2	7273	0.240899	1.71496	0.133653
ENSG00000132646	PCNA	proliferating cell nuclear antigen [Source:HGNC Symbol;Acc:HGNC:8729]	HGNC:8729	protein_coding	20	1471	16.3071	32.9417	31.8794
ENSG00000102879	CORO1A	coronin, actin binding protein, 1A [Source:HGNC Symbol;Acc:HGNC:2252]	HGNC:2252	protein_coding	16	4871	2.45436	6.34639	3.70094
ENSG00000150636	CCDC102B	coiled-coil domain containing 102B [Source:HGNC Symbol;Acc:HGNC:26295]	HGNC:26295	protein_coding	18	5807	0.687732	1.99354	0.923206
ENSG00000167992	VWCE	von Willebrand factor C and EGF domains [Source:HGNC Symbol;Acc:HGNC:26487]	HGNC:26487	protein_coding	11	4874	0.967397	2.02308	1.77681
ENSG00000104884	ERCC2	excision repair cross-complementation group 2 [Source:HGNC Symbol;Acc:HGNC:3434]	HGNC:3434	protein_coding	19	6450	0.758985	2.00922	1.09605
ENSG00000278558	TMEM191B	transmembrane protein 191B [Source:HGNC Symbol;Acc:HGNC:33600]	HGNC:33600	protein_coding	22	2067	0.411351	1.00365	0.641285
ENSG00000054793	ATP9A	ATPase, class II, type 9A [Source:HGNC Symbol;Acc:HGNC:13540]	HGNC:13540	protein_coding	20	8317	4.58804	9.65095	8.2628
ENSG00000149260	CAPN5	calpain 5 [Source:HGNC Symbol;Acc:HGNC:1482]	HGNC:1482	protein_coding	11	6166	1.13241	2.32607	2.08287
ENSG00000173930	SLCO4C1	solute carrier organic anion transporter family, member 4C1 [Source:HGNC Symbol;Acc:HGNC:23612]	HGNC:23612	protein_coding	5	5334	0.478213	1.57972	0.546715
ENSG00000137310	TCF19	transcription factor 19 [Source:HGNC Symbol;Acc:HGNC:11629]	HGNC:11629	protein_coding	6	3538	2.77464	6.17489	4.70403
ENSG00000136111	TBC1D4	TBC1 domain family, member 4 [Source:HGNC Symbol;Acc:HGNC:19165]	HGNC:19165	protein_coding	13	6658	2.5425	6.47408	3.69421
ENSG00000135127	CCDC64	coiled-coil domain containing 64 [Source:HGNC Symbol;Acc:HGNC:28095]	HGNC:28095	protein_coding	12	5484	0.413451	1.55986	0.397478
ENSG00000175602	CCDC85B	coiled-coil domain containing 85B [Source:HGNC Symbol;Acc:HGNC:24926]	HGNC:24926	protein_coding	11	1524	3.78706	9.05819	5.74051
ENSG00000178764	ZHX2	zinc fingers and homeoboxes 2 [Source:HGNC Symbol;Acc:HGNC:18513]	HGNC:18513	protein_coding	8	4716	0.770343	2.65566	0.799494
ENSG00000055163	CYFIP2	cytoplasmic FMR1 interacting protein 2 [Source:HGNC Symbol;Acc:HGNC:13760]	HGNC:13760	protein_coding	5	10582	0.594102	1.20531	1.04386
ENSG00000103089	FA2H	fatty acid 2-hydroxylase [Source:HGNC Symbol;Acc:HGNC:21197]	HGNC:21197	protein_coding	16	3279	2.24731	8.49817	2.09312
ENSG00000076003	MCM6	minichromosome maintenance complex component 6 [Source:HGNC Symbol;Acc:HGNC:6949]	HGNC:6949	protein_coding	2	4118	5.81883	14.1244	8.3691
ENSG00000144283	PKP4	plakophilin 4 [Source:HGNC Symbol;Acc:HGNC:9026]	HGNC:9026	protein_coding	2	9525	0.714131	1.78273	0.995795
ENSG00000165434	PGM2L1	phosphoglucomutase 2-like 1 [Source:HGNC Symbol;Acc:HGNC:20898]	HGNC:20898	protein_coding	11	8820	1.10132	3.02287	1.39266
ENSG00000100350	FOXRED2	FAD-dependent oxidoreductase domain containing 2 [Source:HGNC Symbol;Acc:HGNC:26264]	HGNC:26264	protein_coding	22	5577	0.545156	1.24913	0.818672
ENSG00000065833	ME1	malic enzyme 1, NADP(+)-dependent, cytosolic [Source:HGNC Symbol;Acc:HGNC:6983]	HGNC:6983	protein_coding	6	3371	2.99617	6.38962	4.81473
ENSG00000105516	DBP	D site of albumin promoter (albumin D-box) binding protein [Source:HGNC Symbol;Acc:HGNC:2697]	HGNC:2697	protein_coding	19	6544	0.492159	2.43827	0.337596
ENSG00000140443	IGF1R	insulin-like growth factor 1 receptor [Source:HGNC Symbol;Acc:HGNC:5465]	HGNC:5465	protein_coding	15	13509	0.673272	1.54705	0.989947
ENSG00000088836	SLC4A11	solute carrier family 4, sodium borate transporter, member 11 [Source:HGNC Symbol;Acc:HGNC:16438]	HGNC:16438	protein_coding	20	4081	0.73237	1.49365	1.21261
ENSG00000068615	REEP1	receptor accessory protein 1 [Source:HGNC Symbol;Acc:HGNC:25786]	HGNC:25786	protein_coding	2	5193	0.540813	1.39574	0.697696
ENSG00000148660	CAMK2G	calcium/calmodulin-dependent protein kinase II gamma [Source:HGNC Symbol;Acc:HGNC:1463]	HGNC:1463	protein_coding	10	6780	0.524431	1.48079	0.616933
ENSG00000170293	CMTM8	CKLF-like MARVEL transmembrane domain containing 8 [Source:HGNC Symbol;Acc:HGNC:19179]	HGNC:19179	protein_coding	3	1174	0.504776	1.19986	0.702537
ENSG00000109084	TMEM97	transmembrane protein 97 [Source:HGNC Symbol;Acc:HGNC:28106]	HGNC:28106	protein_coding	17	3034	1.67298	3.62142	2.5534
ENSG00000126453	BCL2L12	BCL2-like 12 (proline rich) [Source:HGNC Symbol;Acc:HGNC:13787]	HGNC:13787	protein_coding	19	2216	0.999926	2.10348	1.55523
ENSG00000162482	AKR7A3	aldo-keto reductase family 7, member A3 (aflatoxin aldehyde reductase) [Source:HGNC Symbol;Acc:HGNC:390]	HGNC:390	protein_coding	1	1710	0.542432	1.21318	0.792393
ENSG00000138175	ARL3	ADP-ribosylation factor-like 3 [Source:HGNC Symbol;Acc:HGNC:694]	HGNC:694	protein_coding	10	3844	1.53494	3.19813	2.3372
ENSG00000124181	PLCG1	phospholipase C, gamma 1 [Source:HGNC Symbol;Acc:HGNC:9065]	HGNC:9065	protein_coding	20	9648	0.945377	2.12369	1.33115
ENSG00000197763	TXNRD3	thioredoxin reductase 3 [Source:HGNC Symbol;Acc:HGNC:20667]	HGNC:20667	protein_coding	3	3809	1.37993	3.39561	1.77094
ENSG00000205358	MT1H	metallothionein 1H [Source:HGNC Symbol;Acc:HGNC:7400]	HGNC:7400	protein_coding	16	723	3.63497	7.43907	5.58163
ENSG00000135048	TMEM2	transmembrane protein 2 [Source:HGNC Symbol;Acc:HGNC:11869]	HGNC:11869	protein_coding	9	9625	2.26469	4.97864	3.23178
ENSG00000173868	PHOSPHO1	phosphatase, orphan 1 [Source:HGNC Symbol;Acc:HGNC:16815]	HGNC:16815	protein_coding	17	2375	1.10656	3.12732	1.21546
ENSG00000118308	LRMP	lymphoid-restricted membrane protein [Source:HGNC Symbol;Acc:HGNC:6690]	HGNC:6690	protein_coding	12	5159	0.774115	2.05529	0.902133
ENSG00000131153	GINS2	GINS complex subunit 2 (Psf2 homolog) [Source:HGNC Symbol;Acc:HGNC:24575]	HGNC:24575	protein_coding	16	3264	0.520994	1.06715	0.785142
ENSG00000114770	ABCC5	ATP-binding cassette, sub-family C (CFTR/MRP), member 5 [Source:HGNC Symbol;Acc:HGNC:56]	HGNC:56	protein_coding	3	11441	1.92549	4.17496	2.73941
ENSG00000015133	CCDC88C	coiled-coil domain containing 88C [Source:HGNC Symbol;Acc:HGNC:19967]	HGNC:19967	protein_coding	14	12426	0.86673	1.89624	1.21372
ENSG00000090238	YPEL3	yippee-like 3 (Drosophila) [Source:HGNC Symbol;Acc:HGNC:18327]	HGNC:18327	protein_coding	16	3181	2.07355	4.30753	3.04657
ENSG00000127418	FGFRL1	fibroblast growth factor receptor-like 1 [Source:HGNC Symbol;Acc:HGNC:3693]	HGNC:3693	protein_coding	4	4145	7.14224	14.9839	10.3044
ENSG00000134490	TMEM241	transmembrane protein 241 [Source:HGNC Symbol;Acc:HGNC:31723]	HGNC:31723	protein_coding	18	5193	0.506082	1.19353	0.646645
ENSG00000140876	NUDT7	nudix (nucleoside diphosphate linked moiety X)-type motif 7 [Source:HGNC Symbol;Acc:HGNC:8054]	HGNC:8054	protein_coding	16	1638	1.22693	3.59626	1.25882
ENSG00000040341	STAU2	staufen double-stranded RNA binding protein 2 [Source:HGNC Symbol;Acc:HGNC:11371]	HGNC:11371	protein_coding	8	8998	1.11103	2.6699	1.38476
ENSG00000166896	XRCC6BP1	XRCC6 binding protein 1 [Source:HGNC Symbol;Acc:HGNC:29452]	HGNC:29452	protein_coding	12	1373	0.450381	1.9773	0.300356
ENSG00000062822	POLD1	polymerase (DNA directed), delta 1, catalytic subunit [Source:HGNC Symbol;Acc:HGNC:9175]	HGNC:9175	protein_coding	19	4858	2.63065	5.33532	3.78361
ENSG00000172243	CLEC7A	C-type lectin domain family 7, member A [Source:HGNC Symbol;Acc:HGNC:14558]	HGNC:14558	protein_coding	12	4190	7.26846	15.8132	9.70865
ENSG00000118939	UCHL3	ubiquitin carboxyl-terminal esterase L3 (ubiquitin thiolesterase) [Source:HGNC Symbol;Acc:HGNC:12515]	HGNC:12515	protein_coding	13	1905	0.500433	1.11589	0.649432
ENSG00000133056	PIK3C2B	phosphatidylinositol-4-phosphate 3-kinase, catalytic subunit type 2 beta [Source:HGNC Symbol;Acc:HGNC:8972]	HGNC:8972	protein_coding	1	9414	0.446121	1.47184	0.391124
ENSG00000171659	GPR34	G protein-coupled receptor 34 [Source:HGNC Symbol;Acc:HGNC:4490]	HGNC:4490	protein_coding	X	1928	10.7045	38.2581	8.66274
ENSG00000118971	CCND2	cyclin D2 [Source:HGNC Symbol;Acc:HGNC:1583]	HGNC:1583	protein_coding	12	7157	5.49367	12.0597	7.23547
ENSG00000138764	CCNG2	cyclin G2 [Source:HGNC Symbol;Acc:HGNC:1593]	HGNC:1593	protein_coding	4	7481	1.08834	2.3828	1.42931
ENSG00000012822	CALCOCO1	calcium binding and coiled-coil domain 1 [Source:HGNC Symbol;Acc:HGNC:29306]	HGNC:29306	protein_coding	12	8898	3.92072	8.33286	5.2603
ENSG00000157510	AFAP1L1	actin filament associated protein 1-like 1 [Source:HGNC Symbol;Acc:HGNC:26714]	HGNC:26714	protein_coding	5	4721	12.7163	33.836	13.6269
ENSG00000131089	ARHGEF9	Cdc42 guanine nucleotide exchange factor (GEF) 9 [Source:HGNC Symbol;Acc:HGNC:14561]	HGNC:14561	protein_coding	X	7411	0.830922	2.00442	0.981746
ENSG00000136490	LIMD2	LIM domain containing 2 [Source:HGNC Symbol;Acc:HGNC:28142]	HGNC:28142	protein_coding	17	4745	10.2248	23.9546	12.2792
ENSG00000109062	SLC9A3R1	solute carrier family 9, subfamily A (NHE3, cation proton antiporter 3), member 3 regulator 1 [Source:HGNC Symbol;Acc:HGNC:11075]	HGNC:11075	protein_coding	17	2315	5.66508	11.5833	7.78717
ENSG00000101695	RNF125	ring finger protein 125, E3 ubiquitin protein ligase [Source:HGNC Symbol;Acc:HGNC:21150]	HGNC:21150	protein_coding	18	6508	0.882869	3.69929	0.588403
ENSG00000145431	PDGFC	platelet derived growth factor C [Source:HGNC Symbol;Acc:HGNC:8801]	HGNC:8801	protein_coding	4	5593	2.54292	5.65993	3.18632
ENSG00000104427	ZC2HC1A	zinc finger, C2HC-type containing 1A [Source:HGNC Symbol;Acc:HGNC:24277]	HGNC:24277	protein_coding	8	4181	0.443702	1.07813	0.500216
ENSG00000168237	GLYCTK	glycerate kinase [Source:HGNC Symbol;Acc:HGNC:24247]	HGNC:24247	protein_coding	3	3013	1.07748	2.2101	1.43713
ENSG00000119927	GPAM	glycerol-3-phosphate acyltransferase, mitochondrial [Source:HGNC Symbol;Acc:HGNC:24865]	HGNC:24865	protein_coding	10	9808	0.478112	1.64251	0.375412
ENSG00000120437	ACAT2	acetyl-CoA acetyltransferase 2 [Source:HGNC Symbol;Acc:HGNC:94]	HGNC:94	protein_coding	6	4299	22.9067	46.9041	30.1347
ENSG00000121895	TMEM156	transmembrane protein 156 [Source:HGNC Symbol;Acc:HGNC:26260]	HGNC:26260	protein_coding	4	2562	1.33755	2.92905	1.63263
ENSG00000010322	NISCH	nischarin [Source:HGNC Symbol;Acc:HGNC:18006]	HGNC:18006	protein_coding	3	9161	1.43157	3.39401	1.59163
ENSG00000100344	PNPLA3	patatin-like phospholipase domain containing 3 [Source:HGNC Symbol;Acc:HGNC:18590]	HGNC:18590	protein_coding	22	3232	1.78573	5.07162	1.64052
ENSG00000123836	PFKFB2	6-phosphofructo-2-kinase/fructose-2,6-biphosphatase 2 [Source:HGNC Symbol;Acc:HGNC:8873]	HGNC:8873	protein_coding	1	10197	0.68981	1.74813	0.701961
ENSG00000173535	TNFRSF10C	tumor necrosis factor receptor superfamily, member 10c, decoy without an intracellular domain [Source:HGNC Symbol;Acc:HGNC:11906]	HGNC:11906	protein_coding	8	2625	0.618373	1.26839	0.76306
ENSG00000121690	DEPDC7	DEP domain containing 7 [Source:HGNC Symbol;Acc:HGNC:29899]	HGNC:29899	protein_coding	11	3326	0.286628	1.00106	0.203697
ENSG00000095002	MSH2	mutS homolog 2 [Source:HGNC Symbol;Acc:HGNC:7325]	HGNC:7325	protein_coding	2	4552	1.97543	5.58145	1.72778
ENSG00000103490	PYCARD	PYD and CARD domain containing [Source:HGNC Symbol;Acc:HGNC:16608]	HGNC:16608	protein_coding	16	1661	6.93389	18.2566	6.49069
ENSG00000128052	KDR	kinase insert domain receptor [Source:HGNC Symbol;Acc:HGNC:6307]	HGNC:6307	protein_coding	4	6259	0.316975	1.53858	0.160012
ENSG00000189057	FAM111B	family with sequence similarity 111, member B [Source:HGNC Symbol;Acc:HGNC:24200]	HGNC:24200	protein_coding	11	3863	0.546926	2.14812	0.335511
ENSG00000117155	SSX2IP	synovial sarcoma, X breakpoint 2 interacting protein [Source:HGNC Symbol;Acc:HGNC:16509]	HGNC:16509	protein_coding	1	8639	0.545791	1.14732	0.613745
ENSG00000138100	TRIM54	tripartite motif containing 54 [Source:HGNC Symbol;Acc:HGNC:16008]	HGNC:16008	protein_coding	2	2764	7.65322	20.4319	6.76729
ENSG00000124641	MED20	mediator complex subunit 20 [Source:HGNC Symbol;Acc:HGNC:16840]	HGNC:16840	protein_coding	6	3278	0.495189	1.422	0.404374
ENSG00000075702	WDR62	WD repeat domain 62 [Source:HGNC Symbol;Acc:HGNC:24502]	HGNC:24502	protein_coding	19	9775	0.780214	1.80002	0.792534
ENSG00000179292	TMEM151A	transmembrane protein 151A [Source:HGNC Symbol;Acc:HGNC:28497]	HGNC:28497	protein_coding	11	2562	1.03585	4.51853	0.551876
ENSG00000110237	ARHGEF17	Rho guanine nucleotide exchange factor (GEF) 17 [Source:HGNC Symbol;Acc:HGNC:21726]	HGNC:21726	protein_coding	11	9539	0.424068	1.43376	0.290271
ENSG00000137819	PAQR5	progestin and adipoQ receptor family member V [Source:HGNC Symbol;Acc:HGNC:29645]	HGNC:29645	protein_coding	15	6224	2.11953	4.27135	2.37582
ENSG00000186918	ZNF395	zinc finger protein 395 [Source:HGNC Symbol;Acc:HGNC:18737]	HGNC:18737	protein_coding	8	5819	0.394077	1.35563	0.253105
ENSG00000106069	CHN2	chimerin 2 [Source:HGNC Symbol;Acc:HGNC:1944]	HGNC:1944	protein_coding	7	10660	0.439899	1.26136	0.334355
ENSG00000185187	SIGIRR	single immunoglobulin and toll-interleukin 1 receptor (TIR) domain [Source:HGNC Symbol;Acc:HGNC:30575]	HGNC:30575	protein_coding	11	3496	1.11287	2.23443	1.20488
ENSG00000181754	AMIGO1	adhesion molecule with Ig-like domain 1 [Source:HGNC Symbol;Acc:HGNC:20824]	HGNC:20824	protein_coding	1	5144	0.220389	1.15013	0.0916217
ENSG00000085185	BCORL1	BCL6 corepressor-like 1 [Source:HGNC Symbol;Acc:HGNC:25657]	HGNC:25657	protein_coding	X	7996	0.609015	1.44778	0.552583
ENSG00000144485	HES6	hes family bHLH transcription factor 6 [Source:HGNC Symbol;Acc:HGNC:18254]	HGNC:18254	protein_coding	2	2037	3.0863	6.46264	3.1235
ENSG00000151500	THYN1	thymocyte nuclear protein 1 [Source:HGNC Symbol;Acc:HGNC:29560]	HGNC:29560	protein_coding	11	2119	1.93333	4.41164	1.69593
ENSG00000181804	SLC9A9	solute carrier family 9, subfamily A (NHE9, cation proton antiporter 9), member 9 [Source:HGNC Symbol;Acc:HGNC:20653]	HGNC:20653	protein_coding	3	4087	2.77388	6.22275	2.47211
ENSG00000196950	SLC39A10	solute carrier family 39 (zinc transporter), member 10 [Source:HGNC Symbol;Acc:HGNC:20861]	HGNC:20861	protein_coding	2	6917	4.15705	8.42737	4.04988
ENSG00000169087	HSPBAP1	HSPB (heat shock 27kDa) associated protein 1 [Source:HGNC Symbol;Acc:HGNC:16389]	HGNC:16389	protein_coding	3	5434	0.730197	1.46581	0.715539
ENSG00000164440	TXLNB	taxilin beta [Source:HGNC Symbol;Acc:HGNC:21617]	HGNC:21617	protein_coding	6	4937	0.662796	2.29815	0.36992
ENSG00000111371	SLC38A1	solute carrier family 38, member 1 [Source:HGNC Symbol;Acc:HGNC:13447]	HGNC:13447	protein_coding	12	10015	0.722927	1.99216	0.505891
ENSG00000178789	CD300LB	CD300 molecule-like family member b [Source:HGNC Symbol;Acc:HGNC:30811]	HGNC:30811	protein_coding	17	2720	2.50077	5.22591	2.29586
ENSG00000065802	ASB1	ankyrin repeat and SOCS box containing 1 [Source:HGNC Symbol;Acc:HGNC:16011]	HGNC:16011	protein_coding	2	7410	1.77681	4.1269	1.46686
ENSG00000214575	CPEB1	cytoplasmic polyadenylation element binding protein 1 [Source:HGNC Symbol;Acc:HGNC:21744]	HGNC:21744	protein_coding	15	8215	1.13224	2.7529	0.885663
ENSG00000106780	MEGF9	multiple EGF-like-domains 9 [Source:HGNC Symbol;Acc:HGNC:3234]	HGNC:3234	protein_coding	9	6298	4.54517	9.11333	4.26084
ENSG00000103489	XYLT1	xylosyltransferase I [Source:HGNC Symbol;Acc:HGNC:15516]	HGNC:15516	protein_coding	16	11004	1.73737	3.73562	1.50173
ENSG00000150593	PDCD4	programmed cell death 4 (neoplastic transformation inhibitor) [Source:HGNC Symbol;Acc:HGNC:8763]	HGNC:8763	protein_coding	10	4547	6.00648	12.8086	5.23438
ENSG00000181588	MEX3D	mex-3 RNA binding family member D [Source:HGNC Symbol;Acc:HGNC:16734]	HGNC:16734	protein_coding	19	2850	1.15719	2.3365	1.06456
ENSG00000111642	CHD4	chromodomain helicase DNA binding protein 4 [Source:HGNC Symbol;Acc:HGNC:1919]	HGNC:1919	protein_coding	12	7474	17.9297	39.0994	15.0632
ENSG00000100592	DAAM1	dishevelled associated activator of morphogenesis 1 [Source:HGNC Symbol;Acc:HGNC:18142]	HGNC:18142	protein_coding	14	10712	0.579676	1.33892	0.456475
ENSG00000092470	WDR76	WD repeat domain 76 [Source:HGNC Symbol;Acc:HGNC:25773]	HGNC:25773	protein_coding	15	4078	0.789772	1.61407	0.700654
ENSG00000104998	IL27RA	interleukin 27 receptor, alpha [Source:HGNC Symbol;Acc:HGNC:17290]	HGNC:17290	protein_coding	19	2962	13.3699	26.8654	11.9138
ENSG00000115970	THADA	thyroid adenoma associated [Source:HGNC Symbol;Acc:HGNC:19217]	HGNC:19217	protein_coding	2	14220	3.03859	6.2102	2.64942
ENSG00000197119	SLC25A29	solute carrier family 25 (mitochondrial carnitine/acylcarnitine carrier), member 29 [Source:HGNC Symbol;Acc:HGNC:20116]	HGNC:20116	protein_coding	14	7451	4.07352	10.6833	2.67641
ENSG00000147130	ZMYM3	zinc finger, MYM-type 3 [Source:HGNC Symbol;Acc:HGNC:13054]	HGNC:13054	protein_coding	X	6916	2.4402	7.50278	1.33738
ENSG00000071794	HLTF	helicase-like transcription factor [Source:HGNC Symbol;Acc:HGNC:11099]	HGNC:11099	protein_coding	3	6024	1.58254	3.38428	1.23713
ENSG00000170390	DCLK2	doublecortin-like kinase 2 [Source:HGNC Symbol;Acc:HGNC:19002]	HGNC:19002	protein_coding	4	4593	0.835851	2.10224	0.551545
ENSG00000165424	ZCCHC24	zinc finger, CCHC domain containing 24 [Source:HGNC Symbol;Acc:HGNC:26911]	HGNC:26911	protein_coding	10	5051	0.275458	1.05469	0.116636
ENSG00000141542	RAB40B	RAB40B, member RAS oncogene family [Source:HGNC Symbol;Acc:HGNC:18284]	HGNC:18284	protein_coding	17	6194	0.727957	1.95581	0.437518
ENSG00000173914	RBM4B	RNA binding motif protein 4B [Source:HGNC Symbol;Acc:HGNC:28842]	HGNC:28842	protein_coding	11	4325	0.714882	1.63441	0.503993
ENSG00000174516	PELI3	pellino E3 ubiquitin protein ligase family member 3 [Source:HGNC Symbol;Acc:HGNC:30010]	HGNC:30010	protein_coding	11	3926	0.557837	1.74833	0.28511
ENSG00000106665	CLIP2	CAP-GLY domain containing linker protein 2 [Source:HGNC Symbol;Acc:HGNC:2586]	HGNC:2586	protein_coding	7	7315	2.87066	7.23709	1.80805
ENSG00000101493	ZNF516	zinc finger protein 516 [Source:HGNC Symbol;Acc:HGNC:28990]	HGNC:28990	protein_coding	18	8217	1.3107	2.67119	1.00016
ENSG00000094804	CDC6	cell division cycle 6 [Source:HGNC Symbol;Acc:HGNC:1744]	HGNC:1744	protein_coding	17	5120	0.427748	1.17053	0.241634
ENSG00000065054	SLC9A3R2	solute carrier family 9, subfamily A (NHE3, cation proton antiporter 3), member 3 regulator 2 [Source:HGNC Symbol;Acc:HGNC:11076]	HGNC:11076	protein_coding	16	3550	0.486279	1.24812	0.290415
ENSG00000109184	DCUN1D4	DCN1, defective in cullin neddylation 1, domain containing 4 [Source:HGNC Symbol;Acc:HGNC:28998]	HGNC:28998	protein_coding	4	7625	0.841392	1.75335	0.598785
ENSG00000130584	ZBTB46	zinc finger and BTB domain containing 46 [Source:HGNC Symbol;Acc:HGNC:16094]	HGNC:16094	protein_coding	20	6084	1.74904	3.53613	1.27819
ENSG00000063601	MTMR1	myotubularin related protein 1 [Source:HGNC Symbol;Acc:HGNC:7449]	HGNC:7449	protein_coding	X	6323	10.0894	20.6538	7.25811
ENSG00000125510	OPRL1	opiate receptor-like 1 [Source:HGNC Symbol;Acc:HGNC:8155]	HGNC:8155	protein_coding	20	3549	1.03817	2.30931	0.680592
ENSG00000106799	TGFBR1	transforming growth factor, beta receptor 1 [Source:HGNC Symbol;Acc:HGNC:11772]	HGNC:11772	protein_coding	9	6844	9.62631	19.2948	6.89926
ENSG00000121210	KIAA0922	KIAA0922 [Source:HGNC Symbol;Acc:HGNC:29146]	HGNC:29146	protein_coding	4	6393	0.713358	2.24347	0.322532
ENSG00000124802	EEF1E1	eukaryotic translation elongation factor 1 epsilon 1 [Source:HGNC Symbol;Acc:HGNC:3212]	HGNC:3212	protein_coding	6	2107	0.807083	1.64099	0.55921
ENSG00000077152	UBE2T	ubiquitin-conjugating enzyme E2T [Source:HGNC Symbol;Acc:HGNC:25009]	HGNC:25009	protein_coding	1	1065	1.379	3.10226	0.829757
ENSG00000110400	PVRL1	poliovirus receptor-related 1 (herpesvirus entry mediator C) [Source:HGNC Symbol;Acc:HGNC:9706]	HGNC:9706	protein_coding	11	7701	0.893312	1.83582	0.577576
ENSG00000121104	FAM117A	family with sequence similarity 117, member A [Source:HGNC Symbol;Acc:HGNC:24179]	HGNC:24179	protein_coding	17	3836	0.517191	1.53563	0.230368
ENSG00000149635	OCSTAMP	osteoclast stimulatory transmembrane protein [Source:HGNC Symbol;Acc:HGNC:16116]	HGNC:16116	protein_coding	20	2043	16.6095	41.7835	8.57882
ENSG00000116741	RGS2	regulator of G-protein signaling 2 [Source:HGNC Symbol;Acc:HGNC:9998]	HGNC:9998	protein_coding	1	2096	2.43396	8.90787	0.85727
ENSG00000275342	SGK223	Tyrosine-protein kinase SgK223 [Source:UniProtKB/Swiss-Prot;Acc:Q86YV5]		protein_coding	8	4904	2.74783	6.55959	1.47762
ENSG00000035403	VCL	vinculin [Source:HGNC Symbol;Acc:HGNC:12665]	HGNC:12665	protein_coding	10	9992	5.60849	12.0317	3.34008
ENSG00000186687	LYRM7	LYR motif containing 7 [Source:HGNC Symbol;Acc:HGNC:28072]	HGNC:28072	protein_coding	5	6351	1.44427	3.12534	0.848766
ENSG00000081913	PHLPP1	PH domain and leucine rich repeat protein phosphatase 1 [Source:HGNC Symbol;Acc:HGNC:20610]	HGNC:20610	protein_coding	18	9142	1.13298	2.48496	0.64764
ENSG00000163923	RPL39L	ribosomal protein L39-like [Source:HGNC Symbol;Acc:HGNC:17094]	HGNC:17094	protein_coding	3	1060	0.364607	1.44972	0.111156
ENSG00000088808	PPP1R13B	protein phosphatase 1, regulatory subunit 13B [Source:HGNC Symbol;Acc:HGNC:14950]	HGNC:14950	protein_coding	14	9031	1.51495	3.13375	0.880658
ENSG00000150764	DIXDC1	DIX domain containing 1 [Source:HGNC Symbol;Acc:HGNC:23695]	HGNC:23695	protein_coding	11	8509	1.19002	2.75109	0.612737
ENSG00000197928	ZNF677	zinc finger protein 677 [Source:HGNC Symbol;Acc:HGNC:28730]	HGNC:28730	protein_coding	19	9348	0.595352	1.21647	0.34662
ENSG00000180834	MAP6D1	MAP6 domain containing 1 [Source:HGNC Symbol;Acc:HGNC:25753]	HGNC:25753	protein_coding	3	2408	1.2198	2.99937	0.574937
ENSG00000175463	TBC1D10C	TBC1 domain family, member 10C [Source:HGNC Symbol;Acc:HGNC:24702]	HGNC:24702	protein_coding	11	4993	4.7475	10.0949	2.5722
ENSG00000128045	RASL11B	RAS-like, family 11, member B [Source:HGNC Symbol;Acc:HGNC:23804]	HGNC:23804	protein_coding	4	2472	4.47145	12.7333	1.76357
ENSG00000205213	LGR4	leucine-rich repeat containing G protein-coupled receptor 4 [Source:HGNC Symbol;Acc:HGNC:13299]	HGNC:13299	protein_coding	11	6340	1.01193	2.3713	0.47855
ENSG00000137942	FNBP1L	formin binding protein 1-like [Source:HGNC Symbol;Acc:HGNC:20851]	HGNC:20851	protein_coding	1	5798	2.14194	4.62936	1.09737
ENSG00000277462	ZNF670	zinc finger protein 670 [Source:HGNC Symbol;Acc:HGNC:28167]	HGNC:28167	protein_coding	1	1994	0.478097	1.10462	0.221587
ENSG00000101096	NFATC2	nuclear factor of activated T-cells, cytoplasmic, calcineurin-dependent 2 [Source:HGNC Symbol;Acc:HGNC:7776]	HGNC:7776	protein_coding	20	8286	0.603248	1.54548	0.248847
ENSG00000162975	KCNF1	potassium channel, voltage gated modifier subfamily F, member 1 [Source:HGNC Symbol;Acc:HGNC:6246]	HGNC:6246	protein_coding	2	2289	0.506531	1.37625	0.19303
ENSG00000136720	HS6ST1	heparan sulfate 6-O-sulfotransferase 1 [Source:HGNC Symbol;Acc:HGNC:5201]	HGNC:5201	protein_coding	2	4683	8.92963	22.1115	3.6734
ENSG00000105514	RAB3D	RAB3D, member RAS oncogene family [Source:HGNC Symbol;Acc:HGNC:9779]	HGNC:9779	protein_coding	19	4417	0.869156	2.29618	0.333443
ENSG00000163739	CXCL1	chemokine (C-X-C motif) ligand 1 (melanoma growth stimulating activity, alpha) [Source:HGNC Symbol;Acc:HGNC:4602]	HGNC:4602	protein_coding	4	1296	5.02984	2.33193	34.0021
ENSG00000163734	CXCL3	chemokine (C-X-C motif) ligand 3 [Source:HGNC Symbol;Acc:HGNC:4604]	HGNC:4604	protein_coding	4	2219	1.71848	0.704061	73.913
ENSG00000166016	ABTB2	ankyrin repeat and BTB (POZ) domain containing 2 [Source:HGNC Symbol;Acc:HGNC:23842]	HGNC:23842	protein_coding	11	4973	6.3831	2.59052	18.1785
ENSG00000188396	TCTEX1D4	Tctex1 domain containing 4 [Source:HGNC Symbol;Acc:HGNC:32315]	HGNC:32315	protein_coding	1	763	3.3431	1.20841	23.125
ENSG00000073756	PTGS2	prostaglandin-endoperoxide synthase 2 (prostaglandin G/H synthase and cyclooxygenase) [Source:HGNC Symbol;Acc:HGNC:9605]	HGNC:9605	protein_coding	1	5269	3.53549	0.8312	18.622

## Sheet: Fig. 3B GO biological process
Summary: List of top 50 GO biologocal processes enrichment
701 LPS-induced DEGs Top 50 GO-BP									361 THZ1-sensitive DEGs Top 50 GO-BP
Term	Count	%	PValue	Fold Enrichment	Bonferroni	Benjamini	FDR		Term	Count	%	PValue	Fold Enrichment	Bonferroni	Benjamini	FDR
GO:0051607~defense response to virus	51	7.28571	4.6052e-32	8.31772	1.30926e-28	1.30926e-28	8.24281e-29		GO:0051607~defense response to virus	48	13.2964	1.25343e-41	14.7581	2.45672e-38	2.45672e-38	2.14996e-38
GO:0006954~inflammatory response	63	9	2.13179e-23	4.47321	6.06068e-20	3.03034e-20	3.81568e-20		GO:0006954~inflammatory response	50	13.8504	3.07678e-26	6.69276	6.03049e-23	3.01524e-23	5.27749e-23
GO:0006955~immune response	60	8.57143	6.21306e-19	3.83519	1.76637e-15	5.88791e-16	1.11207e-15		GO:0006955~immune response	51	14.1274	4.67029e-25	6.14557	9.15376e-22	3.05125e-22	8.01078e-22
GO:0060337~type I interferon signaling pathway	24	3.42857	2.75935e-17	10.0913	7.84483e-14	1.96121e-14	4.93894e-14		GO:0060337~type I interferon signaling pathway	24	6.6482	1.78363e-23	19.0242	3.49592e-20	8.7398e-21	3.0594e-20
GO:0045071~negative regulation of viral genome replication	20	2.85714	3.06107e-17	13.4551	8.70261e-14	1.74052e-14	5.47898e-14		GO:0045071~negative regulation of viral genome replication	20	5.54017	1.98283e-22	25.3656	3.88634e-19	7.77268e-20	3.40107e-19
GO:0060333~interferon-gamma-mediated signaling pathway	23	3.28571	5.30321e-15	8.71741	1.51505e-11	2.52509e-12	9.53682e-12		GO:0009615~response to virus	26	7.20222	6.59405e-20	11.991	1.29243e-16	2.15406e-17	1.13105e-16
GO:0009615~response to virus	26	3.71429	2.00756e-13	6.36061	5.70671e-10	8.15243e-11	3.59279e-10		GO:0060333~interferon-gamma-mediated signaling pathway	21	5.81717	3.60643e-18	15.005	7.0686e-15	1.0098e-15	6.18598e-15
GO:0070098~chemokine-mediated signaling pathway	21	3	6.92662e-13	7.95937	1.96926e-09	2.46157e-10	1.2398e-09		GO:0071346~cellular response to interferon-gamma	18	4.98615	4.23566e-16	16.0204	8.70415e-13	1.08802e-13	7.66054e-13
GO:0045087~innate immune response	49	7	9.0889e-12	3.06652	2.58399e-08	2.8711e-09	1.62683e-08		GO:0070098~chemokine-mediated signaling pathway	19	5.26316	1.49112e-15	13.5759	2.82885e-12	3.14304e-13	2.4758e-12
GO:0071346~cellular response to interferon-gamma	18	2.57143	1.34929e-11	8.49798	3.83602e-08	3.83602e-09	2.41508e-08		GO:0050729~positive regulation of inflammatory response	19	5.26316	2.46308e-15	13.204	4.78728e-12	4.78728e-13	4.18554e-12
GO:0030593~neutrophil chemotaxis	19	2.71429	1.80683e-11	7.74689	5.13682e-08	4.66984e-09	3.23404e-08		GO:0045087~innate immune response	38	10.5263	4.08616e-14	4.48322	8.00782e-11	7.27984e-12	7.00773e-11
GO:0006935~chemotaxis	24	3.42857	1.0879e-10	5.29382	3.0929e-07	2.57741e-08	1.94722e-07		GO:0030593~neutrophil chemotaxis	17	4.70914	1.21196e-13	13.0671	2.37623e-10	1.98019e-11	2.07956e-10
GO:0050729~positive regulation of inflammatory response	19	2.71429	1.13809e-10	7.00404	3.23559e-07	2.48892e-08	2.03706e-07		GO:0006935~chemotaxis	21	5.81717	2.85953e-13	8.73241	5.60547e-10	4.31191e-11	4.90552e-10
GO:0071222~cellular response to lipopolysaccharide	23	3.28571	1.44166e-10	5.47731	4.09864e-07	2.9276e-08	2.58042e-07		GO:0071347~cellular response to interleukin-1	17	4.70914	4.15064e-13	12.1469	8.1362e-10	5.81157e-11	7.1203e-10
GO:0071347~cellular response to interleukin-1	18	2.57143	6.16472e-10	6.82232	1.75263e-06	1.16842e-07	1.10342e-06		GO:0071222~cellular response to lipopolysaccharide	20	5.54017	7.09826e-13	8.97896	1.39136e-09	9.27572e-11	1.21763e-09
GO:0002230~positive regulation of defense response to virus by host	11	1.57143	1.9879e-09	13.4551	5.65157e-06	3.53224e-07	3.55812e-06		GO:0002548~monocyte chemotaxis	14	3.87812	7.87846e-13	16.9104	1.54412e-09	9.65072e-11	1.35131e-09
GO:0002548~monocyte chemotaxis	14	2	2.11078e-09	8.97009	6.00094e-06	3.52998e-07	3.77808e-06		GO:0071356~cellular response to tumor necrosis factor	18	4.98615	4.76502e-11	8.30146	9.33944e-08	5.49379e-09	8.17327e-08
GO:0071356~cellular response to tumor necrosis factor	21	3	3.48182e-09	5.13741	9.89878e-06	5.49935e-07	6.23209e-06		GO:0002230~positive regulation of defense response to virus by host	10	2.77008	1.55815e-10	23.0596	3.05398e-07	1.69665e-08	2.67264e-07
GO:0048247~lymphocyte chemotaxis	10	1.42857	4.61283e-07	9.61081	0.00131057	6.90201e-05	0.000825644		GO:0007267~cell-cell signaling	24	6.6482	1.22212e-09	4.79349	2.39536e-06	1.26072e-07	2.09626e-06
GO:0070374~positive regulation of ERK1 and ERK2 cascade	23	3.28571	5.66888e-07	3.53678	0.00161037	8.05799e-05	0.00101466		GO:0048247~lymphocyte chemotaxis	10	2.77008	1.94991e-09	18.1183	3.82181e-06	1.91091e-07	3.3446e-06
GO:0007165~signal transduction	76	10.8571	1.65772e-06	1.76157	0.00470182	0.000224399	0.0029671		GO:0070374~positive regulation of ERK1 and ERK2 cascade	19	5.26316	1.10516e-08	5.50795	2.16609e-05	1.03148e-06	1.89565e-05
GO:0007267~cell-cell signaling	27	3.85714	2.98182e-06	2.86054	0.00844149	0.000385258	0.005337		GO:0060326~cell chemotaxis	12	3.3241	4.96827e-08	9.36574	9.73734e-05	4.42627e-06	8.5219e-05
GO:0060326~cell chemotaxis	13	1.85714	4.0707e-06	5.38205	0.0115063	0.000503049	0.00728588		GO:0032480~negative regulation of type I interferon production	9	2.49307	8.20747e-08	15.2193	0.000160853	6.99417e-06	0.00014078
GO:0043547~positive regulation of GTPase activity	44	6.28571	6.76812e-06	2.09567	0.0190579	0.000801422	0.0121135		GO:0007259~JAK-STAT cascade	9	2.49307	1.42528e-07	14.2681	0.000279316	1.16397e-05	0.000244473
GO:0033209~tumor necrosis factor-mediated signaling pathway	17	2.42857	7.3758e-06	3.8769	0.0207511	0.000838427	0.0132011		GO:0034341~response to interferon-gamma	8	2.21607	2.75844e-07	16.9104	0.000540508	2.16259e-05	0.000473144
GO:0051091~positive regulation of sequence-specific DNA binding transcription factor activity	16	2.28571	7.4187e-06	4.10061	0.0208706	0.00081088	0.0132778		GO:0007165~signal transduction	50	13.8504	3.10163e-07	2.1848	0.000607735	2.33812e-05	0.00053201
GO:0032480~negative regulation of type I interferon production	9	1.28571	9.73875e-06	8.07308	0.0273076	0.00102493	0.0174299		GO:0051091~positive regulation of sequence-specific DNA binding transcription factor activity	13	3.60111	1.03351e-06	6.281	0.00202363	7.50225e-05	0.00177273
GO:0007259~JAK-STAT cascade	9	1.28571	1.63898e-05	7.56851	0.0455276	0.00166278	0.0293319		GO:0042102~positive regulation of T cell proliferation	10	2.77008	2.40048e-06	8.45519	0.00469389	0.000168019	0.00411737
GO:0034341~response to interferon-gamma	8	1.14286	1.86529e-05	8.97009	0.051649	0.00182697	0.0333814		GO:0033209~tumor necrosis factor-mediated signaling pathway	13	3.60111	3.59715e-06	5.58902	0.00702562	0.000243088	0.00616988
GO:0008285~negative regulation of cell proliferation	33	4.71429	3.26536e-05	2.24252	0.0886568	0.00308974	0.0584304		GO:0008285~negative regulation of cell proliferation	24	6.6482	3.89974e-06	3.07461	0.00761437	0.000254751	0.00668888
GO:0032496~response to lipopolysaccharide	19	2.71429	3.90073e-05	3.11765	0.104972	0.00357102	0.0697959		GO:0019221~cytokine-mediated signaling pathway	13	3.60111	1.06524e-05	5.03439	0.0206624	0.000673284	0.0182701
GO:0042102~positive regulation of T cell proliferation	11	1.57143	6.48929e-05	4.93355	0.168477	0.00574893	0.116088		GO:0035456~response to interferon-beta	5	1.38504	1.70723e-05	28.184	0.0329083	0.00104514	0.0292794
GO:0019835~cytolysis	7	1	8.57309e-05	8.97009	0.216311	0.00735895	0.153338		GO:0046597~negative regulation of viral entry into host cell	6	1.66205	1.97415e-05	16.9104	0.0379547	0.00117185	0.0338565
GO:0002250~adaptive immune response	17	2.42857	0.000123882	3.09104	0.296874	0.0103059	0.221504		GO:0043547~positive regulation of GTPase activity	28	7.75623	2.05132e-05	2.51411	0.0394087	0.00118184	0.0351797
GO:0043491~protein kinase B signaling	8	1.14286	0.000172179	6.5237	0.387097	0.0138897	0.307735		GO:0035455~response to interferon-alpha	5	1.38504	2.80131e-05	25.3656	0.0534263	0.00156753	0.048039
GO:0035456~response to interferon-beta	5	0.714286	0.000203715	14.9501	0.439665	0.0159607	0.364001		GO:0043491~protein kinase B signaling	7	1.93906	3.89534e-05	10.7611	0.0735083	0.00211859	0.0667945
GO:0032729~positive regulation of interferon-gamma production	9	1.28571	0.00025725	5.26505	0.518792	0.0195749	0.45945		GO:0019835~cytolysis	6	1.66205	4.46664e-05	14.4946	0.0838252	0.00236337	0.0765871
GO:0010628~positive regulation of gene expression	23	3.28571	0.000320364	2.36235	0.597855	0.0236871	0.571868		GO:0051092~positive regulation of NF-kappaB transcription factor activity	12	3.3241	6.39433e-05	4.57724	0.117797	0.0032928	0.109623
GO:0035455~response to interferon-alpha	5	0.714286	0.000329572	13.4551	0.608249	0.0237425	0.588259		GO:0032693~negative regulation of interleukin-10 production	5	1.38504	6.40033e-05	21.138	0.117901	0.00321151	0.109726
GO:0046597~negative regulation of viral entry into host cell	6	0.857143	0.000396368	8.97009	0.676028	0.0277842	0.707086		GO:0010628~positive regulation of gene expression	17	4.70914	6.48242e-05	3.29171	0.119319	0.00317145	0.111132
GO:0019060~intracellular transport of viral protein in host cell	4	0.571429	0.000480581	21.5282	0.745033	0.0327828	0.856705		GO:0019060~intracellular transport of viral protein in host cell	4	1.10803	7.3043e-05	40.5849	0.133393	0.00348585	0.125214
GO:0030335~positive regulation of cell migration	18	2.57143	0.000508648	2.63253	0.764596	0.0338531	0.906523		GO:0042517~positive regulation of tyrosine phosphorylation of Stat3 protein	7	1.93906	8.93922e-05	9.34521	0.160725	0.00416313	0.153221
GO:0030890~positive regulation of B cell proliferation	8	1.14286	0.000511162	5.52005	0.766274	0.0332397	0.910984		GO:0032496~response to lipopolysaccharide	13	3.60111	9.86996e-05	4.02137	0.175898	0.00448898	0.169161
GO:0042832~defense response to protozoan	6	0.857143	0.000521616	8.49798	0.773122	0.0331504	0.929534		GO:0097191~extrinsic apoptotic signaling pathway	7	1.93906	0.00015901	8.45519	0.267788	0.00705871	0.272394
GO:0032693~negative regulation of interleukin-10 production	5	0.714286	0.000732053	11.2126	0.875318	0.0452125	1.30222		GO:0002250~adaptive immune response	12	3.3241	0.000166852	4.11333	0.278957	0.00724158	0.28581
GO:0042346~positive regulation of NF-kappaB import into nucleus	6	0.857143	0.000858384	7.68864	0.912964	0.0516908	1.52532		GO:0035458~cellular response to interferon-beta	5	1.38504	0.000221121	15.8535	0.351729	0.00937848	0.378605
GO:0031663~lipopolysaccharide-mediated signaling pathway	7	1	0.00101156	5.88662	0.943714	0.0593832	1.79519		GO:0032755~positive regulation of interleukin-6 production	7	1.93906	0.000234981	7.89151	0.369106	0.00975249	0.402291
GO:0032897~negative regulation of viral transcription	5	0.714286	0.00102653	10.3501	0.946062	0.0590185	1.82153		GO:0070383~DNA cytosine deamination	4	1.10803	0.000248253	28.9892	0.38531	0.010087	0.424967
GO:0051770~positive regulation of nitric-oxide synthase biosynthetic process	5	0.714286	0.00102653	10.3501	0.946062	0.0590185	1.82153		GO:0034340~response to type I interferon	4	1.10803	0.000248253	28.9892	0.38531	0.010087	0.424967
GO:0090023~positive regulation of neutrophil chemotaxis	6	0.857143	0.00107726	7.33916	0.953314	0.0606215	1.91073		GO:2000503~positive regulation of natural killer cell chemotaxis	4	1.10803	0.000248253	28.9892	0.38531	0.010087	0.424967

## Sheet: Fig. 3E TF-DEGs
Summary: 52 transcriptional factors in LPS-induced DEGs and all of them were sensitive to THZ1
	Symbol	Description	HGNC_ID	Gene_type	Chromosome	Length	LPS_rpkm	Mock_rpkm	THZ1+LPS_rpkm
ENSG00000100084	HIRA	histone cell cycle regulator [Source:HGNC Symbol;Acc:HGNC:4916]	HGNC:4916	protein_coding	22	4299	3.7099	1.84685	0.589264
ENSG00000067066	SP100	SP100 nuclear antigen [Source:HGNC Symbol;Acc:HGNC:11206]	HGNC:11206	protein_coding	2	12618	10.7897	5.30379	2.69398
ENSG00000157557	ETS2	v-ets avian erythroblastosis virus E26 oncogene homolog 2 [Source:HGNC Symbol;Acc:HGNC:3489]	HGNC:3489	protein_coding	21	4595	3.88586	1.90624	3.76939
ENSG00000123609	NMI	N-myc (and STAT) interactor [Source:HGNC Symbol;Acc:HGNC:7854]	HGNC:7854	protein_coding	2	3480	26.7725	13.1076	3.5974
ENSG00000119508	NR4A3	nuclear receptor subfamily 4, group A, member 3 [Source:HGNC Symbol;Acc:HGNC:7982]	HGNC:7982	protein_coding	9	6314	7.01064	3.42354	3.14904
ENSG00000204103	MAFB	v-maf avian musculoaponeurotic fibrosarcoma oncogene homolog B [Source:HGNC Symbol;Acc:HGNC:6408]	HGNC:6408	protein_coding	20	3393	48.1443	22.5395	4.98319
ENSG00000198604	BAZ1A	bromodomain adjacent to zinc finger domain, 1A [Source:HGNC Symbol;Acc:HGNC:960]	HGNC:960	protein_coding	14	7698	21.7089	10.1375	3.54716
ENSG00000136147	PHF11	PHD finger protein 11 [Source:HGNC Symbol;Acc:HGNC:17024]	HGNC:17024	protein_coding	13	4841	11.9593	5.52336	2.12358
ENSG00000196628	TCF4	transcription factor 4 [Source:HGNC Symbol;Acc:HGNC:11634]	HGNC:11634	protein_coding	18	24564	1.18947	0.543221	0.262618
ENSG00000008441	NFIX	nuclear factor I/X (CCAAT-binding transcription factor) [Source:HGNC Symbol;Acc:HGNC:7788]	HGNC:7788	protein_coding	19	6302	1.13251	0.516135	0.13555
ENSG00000136603	SKIL	SKI-like proto-oncogene [Source:HGNC Symbol;Acc:HGNC:10897]	HGNC:10897	protein_coding	3	7782	5.16503	2.32355	1.72983
ENSG00000155307	SAMSN1	SAM domain, SH3 domain and nuclear localization signals 1 [Source:HGNC Symbol;Acc:HGNC:10528]	HGNC:10528	protein_coding	21	3169	13.8625	6.20693	15.3556
ENSG00000102034	ELF4	E74-like factor 4 (ets domain transcription factor) [Source:HGNC Symbol;Acc:HGNC:3319]	HGNC:3319	protein_coding	X	4316	39.0005	17.3217	8.01246
ENSG00000069011	PITX1	paired-like homeodomain 1 [Source:HGNC Symbol;Acc:HGNC:9004]	HGNC:9004	protein_coding	5	3511	2.21623	0.955605	0.234913
ENSG00000178685	PARP10	poly (ADP-ribose) polymerase family, member 10 [Source:HGNC Symbol;Acc:HGNC:25895]	HGNC:25895	protein_coding	8	6033	23.2629	9.5391	4.08669
ENSG00000138385	SSB	Sjogren syndrome antigen B (autoantigen La) [Source:HGNC Symbol;Acc:HGNC:11316]	HGNC:11316	protein_coding	2	5113	19.789	7.92945	6.98242
ENSG00000115415	STAT1	signal transducer and activator of transcription 1, 91kDa [Source:HGNC Symbol;Acc:HGNC:11362]	HGNC:11362	protein_coding	2	6053	210.189	83.0845	74.0181
ENSG00000221869	CEBPD	CCAAT/enhancer binding protein (C/EBP), delta [Source:HGNC Symbol;Acc:HGNC:1835]	HGNC:1835	protein_coding	8	2178	18.0406	7.10259	3.20531
ENSG00000132256	TRIM5	tripartite motif containing 5 [Source:HGNC Symbol;Acc:HGNC:16276]	HGNC:16276	protein_coding	11	4804	12.9954	5.0381	1.37349
ENSG00000169136	ATF5	activating transcription factor 5 [Source:HGNC Symbol;Acc:HGNC:790]	HGNC:790	protein_coding	19	2954	46.4373	17.4357	9.67254
ENSG00000204138	PHACTR4	phosphatase and actin regulator 4 [Source:HGNC Symbol;Acc:HGNC:25793]	HGNC:25793	protein_coding	1	7165	11.9963	4.10716	1.98979
ENSG00000010818	HIVEP2	human immunodeficiency virus type I enhancer binding protein 2 [Source:HGNC Symbol;Acc:HGNC:4921]	HGNC:4921	protein_coding	6	9774	2.7073	0.862107	6.38312
ENSG00000163840	DTX3L	deltex 3 like, E3 ubiquitin ligase [Source:HGNC Symbol;Acc:HGNC:30323]	HGNC:30323	protein_coding	3	5868	46.4991	14.7481	2.4045
ENSG00000183734	ASCL2	achaete-scute family bHLH transcription factor 2 [Source:HGNC Symbol;Acc:HGNC:739]	HGNC:739	protein_coding	11	1852	2.69898	0.788264	0.127241
ENSG00000146192	FGD2	FYVE, RhoGEF and PH domain containing 2 [Source:HGNC Symbol;Acc:HGNC:3664]	HGNC:3664	protein_coding	6	10167	7.04263	1.96993	0.562067
ENSG00000179583	CIITA	class II, major histocompatibility complex, transactivator [Source:HGNC Symbol;Acc:HGNC:7067]	HGNC:7067	protein_coding	16	14152	8.43861	2.35268	0.258097
ENSG00000136492	BRIP1	BRCA1 interacting protein C-terminal helicase 1 [Source:HGNC Symbol;Acc:HGNC:20473]	HGNC:20473	protein_coding	17	7991	1.41548	0.371787	0.497636
ENSG00000170581	STAT2	signal transducer and activator of transcription 2, 113kDa [Source:HGNC Symbol;Acc:HGNC:11363]	HGNC:11363	protein_coding	12	6109	106.006	27.1713	21.4618
ENSG00000125347	IRF1	interferon regulatory factor 1 [Source:HGNC Symbol;Acc:HGNC:6116]	HGNC:6116	protein_coding	5	7799	36.083	9.18197	16.1804
ENSG00000156127	BATF	basic leucine zipper transcription factor, ATF-like [Source:HGNC Symbol;Acc:HGNC:958]	HGNC:958	protein_coding	14	980	6.49397	1.56806	2.16414
ENSG00000140464	PML	promyelocytic leukemia [Source:HGNC Symbol;Acc:HGNC:9113]	HGNC:9113	protein_coding	15	12657	18.7974	4.52256	2.99753
ENSG00000115267	IFIH1	interferon induced with helicase C domain 1 [Source:HGNC Symbol;Acc:HGNC:18873]	HGNC:18873	protein_coding	2	4528	75.5155	16.3636	12.5554
ENSG00000138378	STAT4	signal transducer and activator of transcription 4 [Source:HGNC Symbol;Acc:HGNC:11365]	HGNC:11365	protein_coding	2	4250	9.1119	1.96456	6.25168
ENSG00000132274	TRIM22	tripartite motif containing 22 [Source:HGNC Symbol;Acc:HGNC:16379]	HGNC:16379	protein_coding	11	6020	49.4039	10.3723	10.0895
ENSG00000055332	EIF2AK2	eukaryotic translation initiation factor 2-alpha kinase 2 [Source:HGNC Symbol;Acc:HGNC:9437]	HGNC:9437	protein_coding	2	10753	28.5235	5.92596	3.85702
ENSG00000138496	PARP9	poly (ADP-ribose) polymerase family, member 9 [Source:HGNC Symbol;Acc:HGNC:24118]	HGNC:24118	protein_coding	3	8938	45.045	9.17813	3.35495
ENSG00000108771	DHX58	DEXH (Asp-Glu-X-His) box polypeptide 58 [Source:HGNC Symbol;Acc:HGNC:29517]	HGNC:29517	protein_coding	17	3843	24.4313	4.95172	3.77882
ENSG00000173193	PARP14	poly (ADP-ribose) polymerase family, member 14 [Source:HGNC Symbol;Acc:HGNC:29232]	HGNC:29232	protein_coding	3	10495	86.2133	17.4023	9.85153
ENSG00000204616	TRIM31	tripartite motif containing 31 [Source:HGNC Symbol;Acc:HGNC:16289]	HGNC:16289	protein_coding	6	3535	2.03355	0.405729	0.14999
ENSG00000205413	SAMD9	sterile alpha motif domain containing 9 [Source:HGNC Symbol;Acc:HGNC:1348]	HGNC:1348	protein_coding	7	6855	32.719	6.45989	1.87782
ENSG00000138035	PNPT1	polyribonucleotide nucleotidyltransferase 1 [Source:HGNC Symbol;Acc:HGNC:23166]	HGNC:23166	protein_coding	2	5134	26.7943	5.10338	4.89983
ENSG00000185507	IRF7	interferon regulatory factor 7 [Source:HGNC Symbol;Acc:HGNC:6122]	HGNC:6122	protein_coding	11	2628	32.4226	5.36013	4.22567
ENSG00000135899	SP110	SP110 nuclear body protein [Source:HGNC Symbol;Acc:HGNC:5401]	HGNC:5401	protein_coding	2	6865	3.55425	0.581998	0.171632
ENSG00000177409	SAMD9L	sterile alpha motif domain containing 9-like [Source:HGNC Symbol;Acc:HGNC:1349]	HGNC:1349	protein_coding	7	7135	128.012	20.7298	5.77568
ENSG00000103313	MEFV	Mediterranean fever [Source:HGNC Symbol;Acc:HGNC:6998]	HGNC:6998	protein_coding	16	4819	1.22438	0.10098	0.067238
ENSG00000119917	IFIT3	interferon-induced protein with tetratricopeptide repeats 3 [Source:HGNC Symbol;Acc:HGNC:5411]	HGNC:5411	protein_coding	10	2640	386.171	27.9594	18.2205
ENSG00000119922	IFIT2	interferon-induced protein with tetratricopeptide repeats 2 [Source:HGNC Symbol;Acc:HGNC:5409]	HGNC:5409	protein_coding	10	3489	121.007	4.88156	7.42952
ENSG00000185745	IFIT1	interferon-induced protein with tetratricopeptide repeats 1 [Source:HGNC Symbol;Acc:HGNC:5407]	HGNC:5407	protein_coding	10	4613	115.093	3.84758	5.52347
ENSG00000141753	IGFBP4	insulin-like growth factor binding protein 4 [Source:HGNC Symbol;Acc:HGNC:5473]	HGNC:5473	protein_coding	17	2200	7.22606	0.232833	0.401678
ENSG00000163666	HESX1	HESX homeobox 1 [Source:HGNC Symbol;Acc:HGNC:4877]	HGNC:4877	protein_coding	3	1248	4.19103	0.123133	0.448454
ENSG00000010030	ETV7	ets variant 7 [Source:HGNC Symbol;Acc:HGNC:18160]	HGNC:18160	protein_coding	6	2374	6.20804	0.0647304	0.0744474
ENSG00000124256	ZBP1	Z-DNA binding protein 1 [Source:HGNC Symbol;Acc:HGNC:16176]	HGNC:16176	protein_coding	20	5405	2.09747	0.0189541	0.0272492

## Sheet: Fig. 4A 58 SE-associated genes
	Summary: List of 58 SE-associated genes
#mix_H3K27AC_peaks Enhancers	chrom	start	end	OVERLAP_GENES	PROXIMAL_GENES	CLOSEST_GENE	Mock	Mock_input	Rank in Mock	LPS	LPS_input	Rank in LPS	THZ1+LPS	THZ1+LPS_input	Rank in THZ1+LPS	SE-associated genes
10_mix_H3K27AC_peak_28662_lociStitched	chr7	41807699	41893337			INHBA	188335	9942.57	1	187967	9762.73	4	199314	10002.5	1	INHBA
14_mix_H3K27AC_peak_879_lociStitched	chr1	41719904	41814531	HIVEP3		HIVEP3	158008	8497.5	6	133386	9538.4	17	168086	7939.21	5	HIVEP3
18_mix_H3K27AC_peak_17982_lociStitched	chr2	113077045	113138133	IL1RN	IL1F10,IL36B,IL36RN,IL1RN,PSD4	IL1RN	87997.3	6823.53	46	108718	7697.09	34	101125	7782.61	37	IL1RN
9_mix_H3K27AC_peak_27997_lociStitched	chr6	159679467	159730132	WTAP,SOD2	ACAT2,LOC100129518	SOD2	57297	8982.9	159	91024.7	9175.43	54	63077.9	10209	152	SOD2, WTAP
11_mix_H3K27AC_peak_26759_lociStitched	chr6	37018406	37086280	FGD2	MTCH1	FGD2	91277	26647.3	87	110811	29328.4	56	106779	27136	58	FGD2
11_mix_H3K27AC_peak_5475_lociStitched	chr11	57395001	57445765	SLC43A3	PRG2,RTN4RL2,PRG3	SLC43A3	71694	7726.28	90	87435.9	8787.25	63	80065	8335.45	81	SLC43A3
16_mix_H3K27AC_peak_25591_lociStitched	chr5	151037615	151099410	TNIP1	GPX3,ANXA6,TNIP1	TNIP1	47643.9	5159.88	202	78306.6	5796.37	72	59385	5573.91	149	TNIP1
11_mix_H3K27AC_peak_13167_lociStitched	chr17	34198678	34258663	CCL2	LOC101927239,ASIC2,CCL7,CCL11	CCL2	86156.5	4756.81	44	75917	4774.81	77	91993	5050.74	47	CCL2, CCL7
6_mix_H3K27AC_peak_18994_lociStitched	chr2	231146888	231184261	PSMD1	ARMC9,HTR2B	ARMC9	62917.4	2268.54	101	60073.4	2294.7	130	67144.3	3113.17	104	ARMC9
16_mix_H3K27AC_peak_850_lociStitched	chr1	41622695	41690029	HIVEP3		EDN2	69791.7	5736.86	88	61206.6	7103.74	150	77703.4	6699.73	82	HIVEP3
12_mix_H3K27AC_peak_13193_lociStitched	chr17	34359073	34419455	CCL1	CCL8,CCL13	CCL1	59832.5	5066.05	122	57858	5114.36	156	69904.2	5114.36	103	CCL1, CCL8
8_mix_H3K27AC_peak_21865_lociStitched	chr3	39141174	39179036	CSRNP1	GORASP1,XIRP1,TTC21A,MIR6822	CSRNP1	34208.3	4816.05	366	56032	5626.29	173	38358	5660.37	355	CSRNP1
14_mix_H3K27AC_peak_1389_lociStitched	chr1	108029468	108082358			VAV3	53794.4	4003.77	147	53725.7	3670.57	175	59855.6	4061.95	138	VAV3
10_mix_H3K27AC_peak_23836_lociStitched	chr4	73703208	73743180	CXCL8		CXCL8	45348.2	3065.85	203	51975.6	3089.84	183	51000.3	3393.62	191	CXCL8
16_mix_H3K27AC_peak_17943_lociStitched	chr2	112793090	112843109	IL1B	CKAP2L,IL1A	IL1B	27905.6	6622.52	619	51194.4	5572.12	214	31376.9	5472.08	516	IL1A, IL1B
7_mix_H3K27AC_peak_18520_lociStitched	chr2	191011024	191051886	STAT1,STAT4		STAT1	40437	6317.27	281	51902.9	6942.45	218	45328.2	7289.78	273	STAT1, STAT4
3_mix_H3K27AC_peak_22476_lociStitched	chr3	105349101	105370827	ALCAM		ALCAM	39602.2	2233.43	256	47269.3	2846.11	224	43119.6	2937.36	252	ALCAM
12_mix_H3K27AC_peak_15233_lociStitched	chr19	8468511	8521656	ZNF414,HNRNPM,MYO1F,PRAM1	HNRNPM	PRAM1	56843.9	6467.75	144	49791.6	6876.96	243	62466.6	7791.06	147	MX2
12_mix_H3K27AC_peak_5070_lociStitched	chr11	9131745	9172721	DENND5A	KRT8P41,MIR5691,SCUBE2	KRT8P41	30900	3962.38	423	46888.8	4671.26	246	35468.8	4941.71	397	DENND5A
14_mix_H3K27AC_peak_32180_lociStitched	chr9	93091141	93149500	NINJ1,C9orf89	WNK2,SUSD3	NINJ1	39071.4	4102.64	274	46879.8	5690	257	40973.9	5602.46	299	NINJ1
9_mix_H3K27AC_peak_30629_lociStitched	chr8	55970678	56012512	LYN		SNORD54	29480.4	4518.07	490	42938.4	4769.08	296	34165.8	5459.34	446	LYN
8_mix_H3K27AC_peak_5309_lociStitched	chr11	35208823	35240208	CD44		CD44	34799.7	3201.27	326	40154	2805.82	307	39381.9	2987.85	288	CD44
13_mix_H3K27AC_peak_12652_lociStitched	chr17	1572310	1618215	SLC43A2	PITPNA,RILP,SCARF1	SLC43A2	31284.3	4071.77	414	38027.7	3649.45	349	36035.4	3011.37	348	SLC43A2
3_mix_H3K27AC_peak_26724_lociStitched	chr6	36349705	36359537	ETV7	ETV7,C6orf222	C6orf222	19007.2	4091.1	1034	36741.2	3960.33	383	24273.2	3627.02	743	ETV7
mix_H3K27AC_peak_28732	chr7	44975297	44987482	SNHG15,MYO1G,SNORA9	CCM2	MYO1G	28784.6	2173.8	435	34149.7	1809.47	394	30602.6	2455.28	459	MYO1G
3_mix_H3K27AC_peak_8089_lociStitched	chr12	121128546	121147219	P2RX7		P2RX7	26166.5	1510.65	503	32123.2	1486.37	426	28362.4	1760.86	501	P2RX7
4_mix_H3K27AC_peak_19728_lociStitched	chr20	40493263	40513686			MAFB	29590.9	2893.94	434	32907.6	2616.19	430	32960.7	2381.32	396	MAFB
6_mix_H3K27AC_peak_5317_lociStitched	chr11	35272195	35313987	SLC1A2		SLC1A2	28514.7	4308.76	518	33893.3	4638.91	460	32948.8	4375.62	450	SLC1A2
5_mix_H3K27AC_peak_24347_lociStitched	chr4	168435005	168454012	DDX60L	PALLD	DDX60L	23298.8	1592.79	611	29500.8	1148.02	487	23939.3	899.031	625	DDX60L
6_mix_H3K27AC_peak_20649_lociStitched	chr21	41395088	41424131	MX1,MX2	MX1	MX1	24460	3322.52	624	30483.5	3244.1	521	26295.5	3874.34	649	MX1, MX2
6_mix_H3K27AC_peak_2853_lociStitched	chr1	206357556	206393883	SRGAP2		IKBKE	24811.3	4112.22	650	29948	4907.78	588	28458.6	4272.06	583	SRGAP2
mix_H3K27AC_peak_16247	chr19	49902875	49918758	NUP62,IL4I1	TBC1D17,MIR4750,IL4I1,AKT1S1,ATF5,NUP62,MIR4751,PTOV1-AS2,SIGLEC11,MIR4749,PNKP	IL4I1	24578.9	1893.25	572	26396	2061.61	607	27577.7	1780.48	523	IL4I1, ATF5
8_mix_H3K27AC_peak_29012_lociStitched	chr7	74742328	74771050	GTF2I	NCF1,LOC101926943	NCF1	28253.8	4133.1	524	29052.3	4882.74	615	33604.7	5638.13	464	NCF1
mix_H3K27AC_peak_16248	chr19	49919015	49931101	NUP62,ATF5,IL4I1	TBC1D17,IL4I1,AKT1S1,NUP62,MIR4751,SIGLEC11,MIR4750,SIGLEC16	ATF5	27305.9	1869.7	477	25161.8	1416.48	634	26399.4	1881.79	568	ATF5
mix_H3K27AC_peak_16245	chr19	49892220	49901168	IL4I1	TBC1D17,NUP62,IL4I1,AKT1S1,MIR4750,MIR4751,PTOV1-AS2,PTOV1-AS1,MIR4749,ATF5,PTOV1,PNKP	IL4I1	20828.3	1420.05	714	23231.7	1275.98	712	21783.9	1932.77	778	IL4I1
mix_H3K27AC_peak_21375	chr22	50524874	50536018	ODF3B,SCO2,TYMP	KLHDC7B,CHKB-AS1,TYMP,ADM2,MIOX,CPT1B,CHKB,SYCE3,LMF2,NCAPH2,SBF1	TYMP	22957.8	1175.69	607	19026.2	938.325	947	23905	1436.46	645	TYMP
9_mix_H3K27AC_peak_31430_lociStitched	chr8	133068101	133093939	SLA,TG	SLA,MIR7848	SLA	27626	3715.5	533	20556.7	3281.43	1005	25267	4030.73	705	SLA
1_mix_H3K27AC_peak_10309_lociStitched	chr15	45444679	45458101		SPATA5L1,C15orf48,MIR147B	MIR147B	26505.8	1760.97	498	31305.5	2104.57	461	28337.9	2453.54	518	C15orf48
10_mix_H3K27AC_peak_13248_lociStitched	chr17	36182755	36215593	CCL4L1,CCL3L1,CCL4L2,CCL3L3	TBC1D3L,TBC1D3B,TBC1D3I	CCL3L1	30710.1	2315.08	390	41448.1	2640.18	288	36272.9	2984.97	343	CCL3L3，CCL4L1
3_mix_H3K27AC_peak_7714_lociStitched	chr12	92124031	92147944	C12orf79,BTG1	C12orf79	C12orf79	26113	1647.61	512	29788.4	2343.47	512	27705.6	1664.34	514	BTG1
1_mix_H3K27AC_peak_27984_lociStitched	chr6	159036356	159045017	TAGAP	RSPH3	TAGAP	19465.6	1255.85	782	25116.9	1284.43	630	22019.7	1074.83	724	TAGAP
1_mix_H3K27AC_peak_735_lociStitched	chr1	37470974	37487509	LINC01137,ZC3H12A,MIR6732	MIR5581,MEAF6	MIR6732	29293.4	2280.18	421	40194.9	1833.73	293	31859.6	2116.48	417	ZC3H12A
mix_H3K27AC_peak_26544	chr6	31551144	31564443	NFKBIL1	ATP6V1G2,MCCD1,LTA,TNF,SNORD117,LTB,NCR3,SNORD84,DDX39B,LST1	NFKBIL1	22827.7	1649.08	621	28842.9	1925.7	535	24986.2	2030.76	627	TNF
11_mix_H3K27AC_peak_14254_lociStitched	chr17	82267139	82298960	CSNK1D	SLC16A3,CD7,CSNK1D,MIR6787,SECTM1	CSNK1D	23098.9	2828.89	675	27897.5	3605.32	610	23713	3029.36	740	SECTM1
25_mix_H3K27AC_peak_13432_lociStitched	chr17	43239749	43301247	RNU2-1	TMEM106A,LINC00854	RNU2-1	77493.6	14070.7	95	79295.5	15934.1	110	83631.1	17434.7	101	TMEM106A
3_mix_H3K27AC_peak_11890_lociStitched	chr16	28488952	28498298	CLN3,APOBR	IL27,NUPR1,CLN3	APOBR	21380.8	1160.77	677	20464	1185.07	869	21829.5	1765.46	768	IL27
6_mix_H3K27AC_peak_31598_lociStitched	chr8	143928013	143962851	PLEC,MIR661	EPPK1,PARP10,GRINA,SPATC1	MIR661	26459.5	4002.89	580	19056.4	5542.73	1356	24874.3	6040.91	836	PARP10
4_mix_H3K27AC_peak_15479_lociStitched	chr19	16062994	16084522	TPM4	LINC00905,LINC00661,HSH2D,RAB8A	TPM4	30339.4	3227.05	419	34802.2	2990.24	404	32927.1	3513.37	424	HSH2D
8_mix_H3K27AC_peak_15136_lociStitched	chr19	6632832	6682557	TNFSF14,C3	CD70,TNFSF14	TNFSF14	72116.2	7055.98	81	77620.7	6250.43	75	73488.6	7165.37	100	CD70
9_mix_H3K27AC_peak_22013_lociStitched	chr3	46377982	46410220	CCRL2,LOC102724297	CCR5,CCR2	LOC102724297	56210.2	3449.47	130	68048	3891.13	105	60688	4394.04	131	CCR5
8_mix_H3K27AC_peak_16309_lociStitched	chr19	51771634	51830405	FPR3	FPR2,HAS1,FPR1	FPR3	53722.6	5853.59	160	52623.6	6899.72	212	56126.3	7011.38	178	FPR2
mix_H3K27AC_peak_5847	chr11	68033540	68042307	NDUFS8,MIR4691,TCIRG1	ALDH3B1,TCIRG1,MIR6753,UNC93B1,MIR7113	TCIRG1	22071.8	1009.08	630	19662.6	1229.13	921	21922.8	1164.26	731	UNC93B1
3_mix_H3K27AC_peak_5761_lociStitched	chr11	65770129	65781065	AP5B1	OVOL1-AS1,OVOL1,RNASEH2C	AP5B1	21928.9	1222.64	647	22002.1	1113.28	773	25752.1	1888.65	594	OVOL1

## Sheet: Fig. S4B GO biological process
Summary: GO biological process enrichment of 1280 SE-associated genes
Term	Count	FDR
GO:0006954~inflammatory response	66	4.61648e-09
GO:0007165~signal transduction	140	2.10012e-08
GO:0050900~leukocyte migration	29	1.41207e-05
GO:0006955~immune response	62	2.16506e-05
GO:0007229~integrin-mediated signaling pathway	25	5.32658e-05
GO:0048010~vascular endothelial growth factor receptor signaling pathway	20	0.000348342
GO:0009612~response to mechanical stimulus	18	0.000383404
GO:0006468~protein phosphorylation	61	0.000906864
GO:0006915~apoptotic process	71	0.00119537
GO:0071356~cellular response to tumor necrosis factor	24	0.00178142
GO:0071222~cellular response to lipopolysaccharide	24	0.00292103
GO:0008360~regulation of cell shape	27	0.00390433
GO:0030168~platelet activation	24	0.00401642
GO:0043547~positive regulation of GTPase activity	68	0.00845672
GO:0098609~cell-cell adhesion	40	0.0110817
GO:0032496~response to lipopolysaccharide	28	0.0261861
GO:0045944~positive regulation of transcription from RNA polymerase II promoter	101	0.0372636
GO:0006935~chemotaxis	23	0.0377101
Summary: GO biological process enrichment of 58 SE-associated genes
Term	Count	FDR
GO:0006954~inflammatory response	17	5.01117e-06
GO:0030593~neutrophil chemotaxis	9	2.1629e-05
GO:0071347~cellular response to interleukin-1	8	0.000341148
GO:0070098~chemokine-mediated signaling pathway	8	0.000438639
GO:0002548~monocyte chemotaxis	6	0.00263339
GO:0071346~cellular response to interferon-gamma	6	0.00364426
GO:0050729~positive regulation of inflammatory response	7	0.00364426
GO:0006935~chemotaxis	8	0.00364426
GO:0048247~lymphocyte chemotaxis	5	0.00392495
GO:0071356~cellular response to tumor necrosis factor	8	0.00392495

## Sheet: Fig. 4G STAT1 motif
Summary: genes regulated by SEs which contain STAT1 motifs
Symbol	Description	Gene_type	Chromosome	Length
CCL8	chemokine (C-C motif) ligand 8 [Source:HGNC Symbol;Acc:HGNC:10635]	protein_coding	17	1261
MX1	MX dynamin-like GTPase 1 [Source:HGNC Symbol;Acc:HGNC:7532]	protein_coding	21	8616
MX2	MX dynamin-like GTPase 2 [Source:HGNC Symbol;Acc:HGNC:7533]	protein_coding	21	13047
CCL2	chemokine (C-C motif) ligand 2 [Source:HGNC Symbol;Acc:HGNC:10618]	protein_coding	17	1986
SECTM1	secreted and transmembrane 1 [Source:HGNC Symbol;Acc:HGNC:10707]	protein_coding	17	2961
CCL7	chemokine (C-C motif) ligand 7 [Source:HGNC Symbol;Acc:HGNC:10634]	protein_coding	17	863
SLC1A2	solute carrier family 1 (glial high affinity glutamate transporter), member 2 [Source:HGNC Symbol;Acc:HGNC:10940]	protein_coding	11	12331
CCL4L1	chemokine (C-C motif) ligand 4-like 1 [Source:HGNC Symbol;Acc:HGNC:10631]	protein_coding	17	1397
FPR2	formyl peptide receptor 2 [Source:HGNC Symbol;Acc:HGNC:3827]	protein_coding	19	3700
TNF	tumor necrosis factor [Source:HGNC Symbol;Acc:HGNC:11892]	protein_coding	6	1676
STAT4	signal transducer and activator of transcription 4 [Source:HGNC Symbol;Acc:HGNC:11365]	protein_coding	2	4250
INHBA	inhibin, beta A [Source:HGNC Symbol;Acc:HGNC:6066]	protein_coding	7	7532
IL1B	interleukin 1, beta [Source:HGNC Symbol;Acc:HGNC:5992]	protein_coding	2	3096
IL1A	interleukin 1, alpha [Source:HGNC Symbol;Acc:HGNC:5991]	protein_coding	2	2124
IFI6	interferon, alpha-inducible protein 6 [Source:HGNC Symbol;Acc:HGNC:4054]	protein_coding	1	865
CCL3L3	chemokine (C-C motif) ligand 3-like 3 [Source:HGNC Symbol;Acc:HGNC:30554]	protein_coding	17	1469
SLC43A2	solute carrier family 43 (amino acid system L transporter), member 2 [Source:HGNC Symbol;Acc:HGNC:23087]	protein_coding	17	10606
FGD2	FYVE, RhoGEF and PH domain containing 2 [Source:HGNC Symbol;Acc:HGNC:3664]	protein_coding	6	10167
SLA	Src-like-adaptor [Source:HGNC Symbol;Acc:HGNC:10902]	protein_coding	8	7637
P2RX7	purinergic receptor P2X, ligand gated ion channel, 7 [Source:HGNC Symbol;Acc:HGNC:8537]	protein_coding	12	5546
CCL1	chemokine (C-C motif) ligand 1 [Source:HGNC Symbol;Acc:HGNC:10609]	protein_coding	17	592
IL4I1	interleukin 4 induced 1 [Source:HGNC Symbol;Acc:HGNC:19094]	protein_coding	19	2563
TYMP	thymidine phosphorylase [Source:HGNC Symbol;Acc:HGNC:3148]	protein_coding	22	3349
TMEM106A	transmembrane protein 106A [Source:HGNC Symbol;Acc:HGNC:28288]	protein_coding	17	3577
DDX60L	DEAD (Asp-Glu-Ala-Asp) box polypeptide 60-like [Source:HGNC Symbol;Acc:HGNC:26429]	protein_coding	4	12156
SOD2	superoxide dismutase 2, mitochondrial [Source:HGNC Symbol;Acc:HGNC:11180]	protein_coding	6	18985
BTG1	B-cell translocation gene 1, anti-proliferative [Source:HGNC Symbol;Acc:HGNC:1130]	protein_coding	12	4854
IL1RN	interleukin 1 receptor antagonist [Source:HGNC Symbol;Acc:HGNC:6000]	protein_coding	2	3256
ATF5	activating transcription factor 5 [Source:HGNC Symbol;Acc:HGNC:790]	protein_coding	19	2954
STAT1	signal transducer and activator of transcription 1, 91kDa [Source:HGNC Symbol;Acc:HGNC:11362]	protein_coding	2	6053
CCR5	chemokine (C-C motif) receptor 5 (gene/pseudogene) [Source:HGNC Symbol;Acc:HGNC:1606]	protein_coding	3	3672
TNIP1	TNFAIP3 interacting protein 1 [Source:HGNC Symbol;Acc:HGNC:16903]	protein_coding	5	5793
CXCL3	chemokine (C-X-C motif) ligand 3 [Source:HGNC Symbol;Acc:HGNC:4604]	protein_coding	4	2219
PARP10	poly (ADP-ribose) polymerase family, member 10 [Source:HGNC Symbol;Acc:HGNC:25895]	protein_coding	8	6033
LYN	LYN proto-oncogene, Src family tyrosine kinase [Source:HGNC Symbol;Acc:HGNC:6735]	protein_coding	8	6185
WTAP	Wilms tumor 1 associated protein [Source:HGNC Symbol;Acc:HGNC:16846]	protein_coding	6	5830
CD44	CD44 molecule (Indian blood group) [Source:HGNC Symbol;Acc:HGNC:1681]	protein_coding	11	10057
HIVEP3	human immunodeficiency virus type I enhancer binding protein 3 [Source:HGNC Symbol;Acc:HGNC:13561]	protein_coding	1	14224
SRGAP2	SLIT-ROBO Rho GTPase activating protein 2 [Source:HGNC Symbol;Acc:HGNC:19751]	protein_coding	1	15675
VAV3	vav 3 guanine nucleotide exchange factor [Source:HGNC Symbol;Acc:HGNC:12659]	protein_coding	1	7271
SLC43A3	solute carrier family 43, member 3 [Source:HGNC Symbol;Acc:HGNC:17466]	protein_coding	11	4517
NINJ1	ninjurin 1 [Source:HGNC Symbol;Acc:HGNC:7824]	protein_coding	9	2648
CXCL8	chemokine (C-X-C motif) ligand 8 [Source:HGNC Symbol;Acc:HGNC:6025]	protein_coding	4	2274
